# Supplementary material for: Gene design, fusion technology and TEV cleavage conditions influence the purification of oxidized disulphide-rich venom peptides in Escherichia coli
Source: Microb Cell Fact. 2017 Jan 17;16:4. doi: 10.1186/s12934-016-0618-0 (PMC5240416; doi:10.1186/s12934-016-0618-0)
Supplement: Supplementary file 1 — Additional file 1: Table S1. Properties of venom peptides selected for this study and yield after recombinant expression of three gene variants per peptide as DsbC fusions. [file 12934_2016_618_MOESM1_ESM.xlsx]

## Sheet: Sheet1
Table S1. Properties of venom peptides selected for this study and yield after recombinant expression of three gene variants per peptide as DsbC fusions.
																				Peptide concentration (mg/L culture)
Peptide	Primary sequence	PMID ref.	Peptide name	Origin	Organism	Disulphide-bridges	Peptide size (aa)	Recombinant protein	Protein MW (kDa)	Gene sequence, Variant A	GC content (%)	CAI	Gene sequence, Variant B	GC content (%)	CAI	Gene sequence, Variant C	GC content (%)	CAI	Gene size (nt)	Variant A	Variant B	Variant C
S1	CTCKDMTDKECLYFCHQDIIW	2509240	Sarafotoxin-D	Snake	Atractaspis engaddensis (Israeli burrowing asp)	2	21	MKDDAAIQQTLAKMGIKSSDIQPAPVAGMKTVLTNSGVLYITDDGKHIIQGPMYDVSGTAPVNVTNKMLLKQLNALEKEMIVYKAPQEKHVITVFTDITCGYCHKLHEQMADYNALGITVRYLAFPRQGLDSDAEKEMKAIWCAKDKNKAFDDVMAGKSVAPASCDVDIADHYALGVQLGVSGTPAVVLSNGTLVPGYQPPKEMKEFLDEHQKMTSGKGSTSGSGHHHHHHGTMTSLYKKAGLENLYFQCTCKDMTDKECLYFCHQDIIW	29.7	TGCACCTGTAAGGATATGACGGACAAAGAGTGCCTGTACTTCTGTCACCAGGACATTATCTGG	43.48	0.81	TGCACCTGTAAAGATATGACGGACAAGGAATGCCTGTATTTCTGCCATCAAGACATTATTTGG	37.68	0.85	TGCACCTGCAAAGATATGACCGATAAAGAGTGCTTATATTTTTGCCATCAGGATATCATTTGG	34.78	0.91	63	52.6362	42.3897	57.3956
S2	CSCNDINDKECMYFCHQDVIWDEP	21889567	Sarafotoxin-m	Snake	Atractaspis microlepidota microlepidota	2	24	MKDDAAIQQTLAKMGIKSSDIQPAPVAGMKTVLTNSGVLYITDDGKHIIQGPMYDVSGTAPVNVTNKMLLKQLNALEKEMIVYKAPQEKHVITVFTDITCGYCHKLHEQMADYNALGITVRYLAFPRQGLDSDAEKEMKAIWCAKDKNKAFDDVMAGKSVAPASCDVDIADHYALGVQLGVSGTPAVVLSNGTLVPGYQPPKEMKEFLDEHQKMTSGKGSTSGSGHHHHHHGTMTSLYKKAGLENLYFQCSCNDINDKECMYFCHQDVIWDEP	30.0122	TGCAGCTGCAACGACATTAATGATAAAGAGTGTATGTACTTCTGTCACCAGGATGTTATCTGGGACGAACCG	41.03	0.87	TGTAGCTGTAACGATATTAACGACAAGGAATGTATGTATTTCTGCCACCAGGATGTGATTTGGGACGAACCG	39.74	0.88	TGCAGTTGCAACGATATCAACGATAAAGAATGCATGTATTTTTGCCATCAAGACGTCATTTGGGATGAACCG	37.18	0.91	72	68.8598	74.2219	88.6021
S3	KCLPPGKPCYGATQKIPCCGVCSHNKCT	16439354	Huwentoxin-X	Spider	Haplopelma schmidti (Chinese bird spider)	3	28	MKDDAAIQQTLAKMGIKSSDIQPAPVAGMKTVLTNSGVLYITDDGKHIIQGPMYDVSGTAPVNVTNKMLLKQLNALEKEMIVYKAPQEKHVITVFTDITCGYCHKLHEQMADYNALGITVRYLAFPRQGLDSDAEKEMKAIWCAKDKNKAFDDVMAGKSVAPASCDVDIADHYALGVQLGVSGTPAVVLSNGTLVPGYQPPKEMKEFLDEHQKMTSGKGSTSGSGHHHHHHGTMTSLYKKAGLENLYFQKCLPPGKPCYGATQKIPCCGVCSHNKCT	30.0416	AAATGTCTGCCACCGGGCAAACCGTGTTACGGTGCGACGCAGAAGATCCCGTGCTGCGGTGTTTGCAGCCACAACAAGTGTACC	53.33	0.84	AAATGTCTGCCGCCGGGCAAGCCGTGCTATGGTGCTACGCAAAAGATTCCGTGCTGTGGTGTCTGCTCGCATAACAAATGTACC	50	0.83	AAGTGTCTGCCACCGGGCAAACCGTGTTATGGCGCCACTCAGAAAATTCCGTGCTGTGGTGTGTGCTCACATAATAAATGCACC	47.08	0.87	84	75.8061	80.1933	84.5399
S4	AEKDCIAPGAPCFGTDKPCCNPRAWCSSYANKCL	11423127	Ptu1	Insect	Peirates turpis (Assassin bug)	3	34	MKDDAAIQQTLAKMGIKSSDIQPAPVAGMKTVLTNSGVLYITDDGKHIIQGPMYDVSGTAPVNVTNKMLLKQLNALEKEMIVYKAPQEKHVITVFTDITCGYCHKLHEQMADYNALGITVRYLAFPRQGLDSDAEKEMKAIWCAKDKNKAFDDVMAGKSVAPASCDVDIADHYALGVQLGVSGTPAVVLSNGTLVPGYQPPKEMKEFLDEHQKMTSGKGSTSGSGHHHHHHGTMTSLYKKAGLENLYFQAEKDCIAPGAPCFGTDKPCCNPRAWCSSYANKCL	30.7252	GCAGAGAAAGACTGCATCGCTCCGGGTGCGCCGTGTTTCGGCACCGATAAGCCGTGCTGTAATCCACGTGCGTGGTGTAGCAGCTACGCCAACAAATGCCTG	55.56	0.85	GCCGAAAAAGACTGTATTGCCCCGGGTGCTCCGTGCTTTGGTACCGACAAGCCGTGCTGTAATCCGCGTGCCTGGTGCTCGTCCTATGCGAACAAATGCCTG	54.63	0.87	GCCGAGAAAGACTGCATTGCGCCGGGCGCGCCATGCTTTGGCACTGATAAACCGTGCTGCAATCCACGTGCGTGGTGTAGCAGCTATGCGAATAAATGTCTG	52.78	0.88	102	105.28	66.2481	99.2718
S5	AVRIGPCDQVCPRIVPERHECCRAHGRSGYAYCSGGGMYCN	15936770	Diapause-specific peptide	Insect	Gastrophysa atrocyanea (Leaf beetle)	3	41	MKDDAAIQQTLAKMGIKSSDIQPAPVAGMKTVLTNSGVLYITDDGKHIIQGPMYDVSGTAPVNVTNKMLLKQLNALEKEMIVYKAPQEKHVITVFTDITCGYCHKLHEQMADYNALGITVRYLAFPRQGLDSDAEKEMKAIWCAKDKNKAFDDVMAGKSVAPASCDVDIADHYALGVQLGVSGTPAVVLSNGTLVPGYQPPKEMKEFLDEHQKMTSGKGSTSGSGHHHHHHGTMTSLYKKAGLENLYFQAVRIGPCDQVCPRIVPERHECCRAHGRSGYAYCSGGGMYCN	31.5771	GCGGTCCGTATTGGTCCGTGCGACCAGGTTTGTCCGCGCATCGTGCCGGAGCGCCACGAATGCTGTCGTGCACATGGCCGTAGCGGCTACGCCTATTGTAGCGGTGGTGGTATGTACTGCAAC	58.91	0.9	GCCGTCCGTATTGGCCCGTGCGACCAGGTGTGCCCGCGTATTGTCCCGGAACGTCACGAATGCTGCCGTGCCCATGGCCGCTCAGGTTATGCGTACTGCAGCGGCGGTGGCATGTATTGTAAC	59.69	0.92	GCCGTTCGTATTGGTCCGTGCGATCAAGTTTGCCCGCGTATTGTGCCAGAACGCCATGAATGTTGCCGCGCCCATGGCCGTAGCGGTTACGCATATTGCAGCGGCGGTGGTATGTATTGCAAT	53.49	0.92	123	112.74	82.5366	114.005
S6	INKDCLLPMDVGRCRASHPRYYYNSSSKRCEKFIYGGCRGNANNFHTLEECEKVCGVR	7559645	Kunitz-type proteinase inhibitor kalicludin-1	Sea anemone	Anemonia sulcata (Mediterranean snakelocks sea anemone)	3	58	MKDDAAIQQTLAKMGIKSSDIQPAPVAGMKTVLTNSGVLYITDDGKHIIQGPMYDVSGTAPVNVTNKMLLKQLNALEKEMIVYKAPQEKHVITVFTDITCGYCHKLHEQMADYNALGITVRYLAFPRQGLDSDAEKEMKAIWCAKDKNKAFDDVMAGKSVAPASCDVDIADHYALGVQLGVSGTPAVVLSNGTLVPGYQPPKEMKEFLDEHQKMTSGKGSTSGSGHHHHHHGTMTSLYKKAGLENLYFQINKDCLLPMDVGRCRASHPRYYYNSSSKRCEKFIYGGCRGNANNFHTLEECEKVCGVR	33.7946	ATTAACAAAGACTGTTTGCTGCCGATGGATGTGGGTCGTTGTCGTGCGAGCCACCCGCGTTACTATTACAATAGCAGCTCCAAACGTTGCGAAAAGTTCATCTATGGTGGCTGCCGCGGTAACGCAAATAACTTTCATACCCTGGAAGAGTGCGAGAAGGTTTGTGGCGTCCGC	48.89	0.86	ATCAATAAGGACTGTCTGCTGCCGATGGATGTGGGCCGTTGCCGTGCGTCTCACCCGCGTTACTACTACAATTCGTCGTCAAAGCGTTGCGAAAAATTTATTTATGGCGGTTGTCGTGGCAACGCGAACAATTTCCATACCCTGGAAGAATGCGAAAAAGTGTGTGGTGTTCGC	47.78	0.88	ATCAACAAAGACTGCCTGCTTCCGATGGATGTCGGCCGTTGCCGTGCCAGTCATCCACGTTACTACTATAATTCCAGTAGCAAACGTTGCGAGAAATTCATCTATGGCGGTTGCCGTGGTAACGCGAACAATTTCCATACCTTAGAAGAATGTGAAAAAGTCTGCGGTGTGCGC	46.67	0.85	174	34.0061	37.784	38.637
S7	TEEMPALCHLQPDVPKCRGYFPRYYYNPEVGKCEQFIYGGCGGNKNNFVSFEACRATCIIPL	18243416	Kunitz-type proteinase inhibitor SHTX-3	Sea anemone	Stichodactyla haddoni (Saddle carpet anemone)	3	62	MKDDAAIQQTLAKMGIKSSDIQPAPVAGMKTVLTNSGVLYITDDGKHIIQGPMYDVSGTAPVNVTNKMLLKQLNALEKEMIVYKAPQEKHVITVFTDITCGYCHKLHEQMADYNALGITVRYLAFPRQGLDSDAEKEMKAIWCAKDKNKAFDDVMAGKSVAPASCDVDIADHYALGVQLGVSGTPAVVLSNGTLVPGYQPPKEMKEFLDEHQKMTSGKGSTSGSGHHHHHHGTMTSLYKKAGLENLYFQTEEMPALCHLQPDVPKCRGYFPRYYYNPEVGKCEQFIYGGCGGNKNNFVSFEACRATCIIPL	34.1441	ACGGAAGAGATGCCGGCACTGTGTCACTTGCAGCCGGACGTGCCAAAATGTCGTGGCTACTTTCCGCGCTATTACTATAACCCGGAAGTTGGTAAATGCGAGCAATTCATCTACGGCGGTTGTGGTGGTAATAAGAATAACTTTGTCAGCTTCGAGGCCTGCCGTGCGACCTGCATTATCCCGCTG	50.52	0.83	ACCGAAGAAATGCCGGCTCTGTGTCACCTGCAACCGGATGTCCCGAAATGTCGTGGCTACTTCCCGCGTTACTACTACAACCCGGAAGTGGGCAAATGCGAACAGTTTATTTATGGCGGTTGTGGCGGTAACAAGAACAATTTTGTTAGCTTCGAAGCGTGCCGTGCCACCTGTATTATCCCGCTG	50	0.9	ACTGAAGAAATGCCAGCATTATGCCATCTGCAGCCGGACGTGCCGAAGTGCCGTGGTTACTTTCCGCGTTATTACTATAATCCAGAAGTCGGCAAATGCGAACAATTTATTTACGGCGGTTGCGGTGGCAACAAAAATAATTTTGTTAGCTTTGAGGCCTGCCGTGCGACCTGCATTATTCCGCTG	46.35	0.86	186	22.5507	22.4288	27.9737
S8	EDNCIAEDYGKCTWGGTKCCRGRPCRCSMIGTNCECTPRLIMEGLSFA	8232218	omega-agatoxin-Aa4b	Spider	Agelenopsis aperta (North American funnel-web spider)	4	48	MKDDAAIQQTLAKMGIKSSDIQPAPVAGMKTVLTNSGVLYITDDGKHIIQGPMYDVSGTAPVNVTNKMLLKQLNALEKEMIVYKAPQEKHVITVFTDITCGYCHKLHEQMADYNALGITVRYLAFPRQGLDSDAEKEMKAIWCAKDKNKAFDDVMAGKSVAPASCDVDIADHYALGVQLGVSGTPAVVLSNGTLVPGYQPPKEMKEFLDEHQKMTSGKGSTSGSGHHHHHHGTMTSLYKKAGLENLYFQEDNCIAEDYGKCTWGGTKCCRGRPCRCSMIGTNCECTPRLIMEGLSFA	32.3851	GAAGATAATTGTATCGCAGAGGACTACGGTAAGTGCACCTGGGGTGGTACGAAATGTTGCCGTGGCCGTCCGTGCCGTTGTAGCATGATCGGTACTAACTGCGAGTGCACCCCACGCCTGATTATGGAAGGCCTGAGCTTCGCG	53.33	0.86	GAAGATAACTGTATTGCTGAAGACTATGGTAAATGCACCTGGGGCGGCACCAAATGTTGTCGCGGTCGTCCGTGTCGTTGCTCTATGATTGGCACCAACTGCGAATGTACGCCGCGTCTGATCATGGAAGGTCTGAGCTTTGCG	50	0.94	GAGGACAATTGCATTGCCGAAGACTATGGTAAATGTACCTGGGGTGGCACTAAATGCTGTCGCGGCCGTCCATGTCGTTGTAGTATGATTGGCACCAATTGCGAATGCACCCCGCGCTTAATTATGGAGGGTCTGTCGTTTGCG	49.33	0.86	144	63.5789	103.835	87.3834
S9	GSCIESGKSCTHSRSMKNGLCCPKSRCNCRQIQHRHDYLGKRKYSCRCS	7541240	Omega-segestritoxin-Sf1a	Spider	Segestria florentina (Tube-web spider)	4	49	MKDDAAIQQTLAKMGIKSSDIQPAPVAGMKTVLTNSGVLYITDDGKHIIQGPMYDVSGTAPVNVTNKMLLKQLNALEKEMIVYKAPQEKHVITVFTDITCGYCHKLHEQMADYNALGITVRYLAFPRQGLDSDAEKEMKAIWCAKDKNKAFDDVMAGKSVAPASCDVDIADHYALGVQLGVSGTPAVVLSNGTLVPGYQPPKEMKEFLDEHQKMTSGKGSTSGSGHHHHHHGTMTSLYKKAGLENLYFQGSCIESGKSCTHSRSMKNGLCCPKSRCNCRQIQHRHDYLGKRKYSCRCS	32.6985	GGCAGCTGCATCGAGAGCGGTAAAAGCTGCACCCACTCTCGTAGCATGAAGAATGGCCTGTGTTGTCCGAAATCCCGCTGCAACTGCCGCCAAATTCAGCACCGTCATGACTACCTGGGTAAACGTAAGTATAGCTGCCGTTGTAGC	51.63	0.88	GGCTCGTGTATTGAAAGCGGTAAATCCTGCACCCACTCCCGTAGCATGAAAAATGGTCTGTGTTGCCCGAAATCCCGTTGTAACTGCCGTCAGATTCAACATCGCCACGATTATCTGGGCAAGCGTAAGTACAGCTGCCGCTGTTCT	49.02	0.87	GGCTCGTGCATTGAAAGTGGTAAAAGCTGTACTCATAGTCGCAGCATGAAGAATGGCCTTTGCTGCCCGAAATCGCGTTGTAACTGCCGCCAGATTCAACACCGTCACGATTATTTAGGCAAACGCAAATACTCCTGTCGTTGTAGC	46.41	0.83	147	105.971	84.7188	76.8276
S10	LECHNQQSSQPPTTKSCPGDTNCYNKRWRDHRGTIIERGCGCPTVKPGINLKCCTTDRCNN	5545078	Short neurotoxin 1	Snake	Hemachatus haemachatus (Rinkhals)	4	61	MKDDAAIQQTLAKMGIKSSDIQPAPVAGMKTVLTNSGVLYITDDGKHIIQGPMYDVSGTAPVNVTNKMLLKQLNALEKEMIVYKAPQEKHVITVFTDITCGYCHKLHEQMADYNALGITVRYLAFPRQGLDSDAEKEMKAIWCAKDKNKAFDDVMAGKSVAPASCDVDIADHYALGVQLGVSGTPAVVLSNGTLVPGYQPPKEMKEFLDEHQKMTSGKGSTSGSGHHHHHHGTMTSLYKKAGLENLYFQLECHNQQSSQPPTTKSCPGDTNCYNKRWRDHRGTIIERGCGCPTVKPGINLKCCTTDRCNN	33.9417	CTGGAGTGCCATAATCAGCAGTCCAGCCAACCACCGACCACTAAGAGCTGTCCGGGTGATACCAACTGCTACAACAAGCGTTGGCGCGACCACCGTGGTACGATCATTGAACGTGGCTGTGGTTGCCCGACCGTTAAACCGGGCATCAATCTGAAATGCTGTACGACCGACCGCTGCAATAAC	53.44	0.86	CTGGAATGTCATAACCAACAAAGCTCGCAACCGCCGACGACGAAGTCATGTCCGGGTGATACCAACTGCTACAACAAACGCTGGCGCGATCATCGTGGCACCATTATCGAACGCGGCTGCGGTTGTCCGACGGTGAAACCGGGTATTAACCTGAAGTGCTGTACCACGGACCGTTGCAACAAT	52.38	0.87	CTTGAATGCCATAATCAGCAAAGCTCGCAGCCGCCGACCACTAAATCCTGCCCGGGCGATACCAATTGTTATAATAAACGTTGGCGCGACCATCGTGGCACTATCATTGAACGTGGTTGTGGTTGCCCGACCGTCAAACCGGGTATCAATCTGAAATGTTGTACCACGGATCGCTGTAACAAC	48.68	0.88	183	100.08	86.1264	118.658
S11	MTCYNQQSSEAKTTTTCSGGVSSCYKKTWSDGRGTIIERGCGCPSVKKGIERICCRTDKCNN	16261251	Short neurotoxin 1	Snake	Oxyuranus scutellatus scutellatus (Australian taipan)	4	62	MKDDAAIQQTLAKMGIKSSDIQPAPVAGMKTVLTNSGVLYITDDGKHIIQGPMYDVSGTAPVNVTNKMLLKQLNALEKEMIVYKAPQEKHVITVFTDITCGYCHKLHEQMADYNALGITVRYLAFPRQGLDSDAEKEMKAIWCAKDKNKAFDDVMAGKSVAPASCDVDIADHYALGVQLGVSGTPAVVLSNGTLVPGYQPPKEMKEFLDEHQKMTSGKGSTSGSGHHHHHHGTMTSLYKKAGLENLYFQMTCYNQQSSEAKTTTTCSGGVSSCYKKTWSDGRGTIIERGCGCPSVKKGIERICCRTDKCNN	33.8376	ATGACCTGCTATAATCAACAGAGCTCCGAGGCGAAAACCACGACCACGTGCAGCGGTGGTGTTAGCTCTTGTTACAAGAAAACTTGGAGCGATGGTCGCGGCACGATTATTGAGCGTGGTTGTGGCTGCCCGAGCGTGAAGAAGGGCATCGAACGTATCTGCTGTCGTACCGACAAATGCAACAAC	51.04	0.85	ATGACCTGCTACAACCAACAATCGTCGGAAGCCAAGACCACCACCACCTGCTCGGGCGGCGTGAGTTCGTGCTACAAGAAGACCTGGAGCGATGGCCGTGGTACCATTATCGAACGCGGCTGCGGTTGTCCGTCTGTGAAAAAGGGCATTGAACGTATCTGCTGTCGCACGGACAAATGCAACAAT	53.12	0.83	ATGACGTGTTATAATCAGCAGTCCAGCGAAGCGAAAACCACGACGACGTGTTCGGGCGGTGTGAGTAGTTGTTATAAAAAAACTTGGAGTGACGGTCGTGGCACTATCATTGAGCGCGGCTGTGGTTGCCCGTCCGTTAAAAAAGGTATTGAGCGTATTTGTTGTCGCACCGATAAATGTAATAAT	44.79	0.85	186	3.7268	2.6604	3.4377
S12	RICLNQQQSTPEDQPTNGQCYIKTDCQNKTWNTHRGSRTDRGCGCPKVKPGINLRCCKTDKCNE	2738048	Short neurotoxin 1	Snake	Bungarus fasciatus (Banded krait)	4	64	MKDDAAIQQTLAKMGIKSSDIQPAPVAGMKTVLTNSGVLYITDDGKHIIQGPMYDVSGTAPVNVTNKMLLKQLNALEKEMIVYKAPQEKHVITVFTDITCGYCHKLHEQMADYNALGITVRYLAFPRQGLDSDAEKEMKAIWCAKDKNKAFDDVMAGKSVAPASCDVDIADHYALGVQLGVSGTPAVVLSNGTLVPGYQPPKEMKEFLDEHQKMTSGKGSTSGSGHHHHHHGTMTSLYKKAGLENLYFQRICLNQQQSTPEDQPTNGQCYIKTDCQNKTWNTHRGSRTDRGCGCPKVKPGINLRCCKTDKCNE	34.3762	CGTATCTGTCTGAATCAACAGCAGAGCACCCCGGAAGATCAACCGACGAATGGCCAATGCTACATTAAGACGGACTGCCAGAACAAAACCTGGAACACCCACCGCGGCAGCCGCACTGACCGTGGTTGCGGTTGCCCAAAGGTTAAGCCGGGTATCAACCTGCGTTGCTGTAAAACCGATAAATGTAATGAG	51.01	0.84	CGTATCTGCCTGAACCAACAACAATCAACCCCGGAAGACCAACCGACCAACGGCCAATGCTACATCAAAACGGACTGTCAAAATAAGACCTGGAACACGCATCGTGGTAGCCGTACCGATCGTGGTTGCGGTTGTCCGAAAGTGAAGCCGGGTATTAACCTGCGCTGCTGTAAAACGGACAAGTGCAATGAA	49.49	0.83	CGTATTTGCCTTAACCAGCAGCAGAGTACTCCGGAAGATCAGCCAACTAACGGCCAATGCTATATTAAAACCGATTGCCAGAACAAAACTTGGAACACCCATCGTGGTTCCCGTACGGATCGCGGTTGCGGTTGCCCGAAAGTTAAGCCGGGTATTAATCTGCGTTGCTGCAAAACGGATAAGTGCAATGAA	46.97	0.86	192	94.8792	86.9463	84.2625
S13	LTCVTSKSIFGITTENCPDGQNLCFKKWYYIVPRYSDITWGCAATCPKPTNVRETIRCCETDKCNE	8154745	Muscarinic toxin 1	Snake	Dendroaspis angusticeps (Eastern green mamba)	4	66	MKDDAAIQQTLAKMGIKSSDIQPAPVAGMKTVLTNSGVLYITDDGKHIIQGPMYDVSGTAPVNVTNKMLLKQLNALEKEMIVYKAPQEKHVITVFTDITCGYCHKLHEQMADYNALGITVRYLAFPRQGLDSDAEKEMKAIWCAKDKNKAFDDVMAGKSVAPASCDVDIADHYALGVQLGVSGTPAVVLSNGTLVPGYQPPKEMKEFLDEHQKMTSGKGSTSGSGHHHHHHGTMTSLYKKAGLENLYFQLTCVTSKSIFGITTENCPDGQNLCFKKWYYIVPRYSDITWGCAATCPKPTNVRETIRCCETDKCNE	34.6216	CTGACGTGTGTTACTAGCAAGAGCATCTTTGGCATCACGACCGAGAATTGCCCGGACGGTCAGAACCTGTGCTTCAAGAAATGGTACTATATTGTCCCGCGTTACTCCGACATTACCTGGGGTTGTGCGGCAACGTGTCCGAAACCAACCAATGTGCGTGAAACCATCCGCTGCTGCGAAACCGATAAATGCAACGAG	50	0.84	CTGACCTGTGTGACCTCAAAATCTATCTTCGGTATTACGACGGAAAACTGCCCGGACGGCCAGAACCTGTGCTTCAAAAAATGGTATTATATTGTGCCGCGTTACAGCGATATCACGTGGGGTTGCGCAGCAACCTGTCCGAAACCGACGAACGTTCGTGAAACCATTCGCTGCTGTGAAACCGACAAGTGCAATGAA	49.08	0.89	CTGACCTGTGTTACTTCCAAGTCGATTTTTGGCATTACTACGGAAAACTGTCCGGATGGTCAGAATCTTTGCTTTAAAAAATGGTACTATATCGTGCCGCGTTATTCCGATATCACCTGGGGCTGCGCGGCCACCTGCCCGAAACCGACCAACGTGCGTGAAACGATCCGTTGTTGTGAAACGGATAAATGTAACGAG	46.57	0.86	198	17.3124	24.2848	21.7088
S14	MECYRCGVSGCHLKITCSAEETFCYKWLNKISNERWLGCAKTCTEIDTWNVYNKCCTTNLCNT	11053837	Bucandin	Snake	Bungarus candidus (Malayan krait)	5	63	MKDDAAIQQTLAKMGIKSSDIQPAPVAGMKTVLTNSGVLYITDDGKHIIQGPMYDVSGTAPVNVTNKMLLKQLNALEKEMIVYKAPQEKHVITVFTDITCGYCHKLHEQMADYNALGITVRYLAFPRQGLDSDAEKEMKAIWCAKDKNKAFDDVMAGKSVAPASCDVDIADHYALGVQLGVSGTPAVVLSNGTLVPGYQPPKEMKEFLDEHQKMTSGKGSTSGSGHHHHHHGTMTSLYKKAGLENLYFQMECYRCGVSGCHLKITCSAEETFCYKWLNKISNERWLGCAKTCTEIDTWNVYNKCCTTNLCNT	34.3894	ATGGAATGTTATCGCTGCGGCGTGTCCGGTTGTCACCTGAAGATTACGTGTAGCGCAGAAGAGACTTTCTGTTACAAATGGCTGAATAAGATCAGCAACGAGCGTTGGCTGGGTTGCGCGAAAACGTGCACCGAGATCGACACCTGGAATGTTTACAACAAATGCTGCACGACCAACTTGTGCAATACC	47.69	0.83	ATGGAATGTTATCGTTGCGGCGTCTCGGGCTGTCACCTGAAGATTACGTGCTCGGCAGAAGAAACCTTTTGCTACAAGTGGCTGAATAAAATTAGCAACGAACGTTGGCTGGGCTGCGCGAAGACCTGTACGGAAATCGATACCTGGAACGTGTATAATAAATGCTGTACCACGAACCTGTGCAATACG	46.67	0.87	ATGGAATGCTATCGCTGTGGTGTCTCCGGTTGCCATCTTAAAATCACCTGTAGTGCGGAAGAAACTTTTTGCTATAAGTGGCTGAATAAAATTTCGAATGAACGTTGGCTTGGTTGTGCGAAAACGTGCACGGAGATCGATACCTGGAATGTGTATAATAAGTGCTGTACCACCAACCTGTGTAACACG	42.56	0.84	189	0.7206	0.0876	0.968
S15	LTCKTCPFNTCANSETCPAGKNICYQKKWEEHRGERIERRCVANCPKLGSNDKSLLCCRRDDCN	18384102	Long neurotoxin MS4	Snake	Micrurus surinamensis (Surinam coral snake)	5	64	MKDDAAIQQTLAKMGIKSSDIQPAPVAGMKTVLTNSGVLYITDDGKHIIQGPMYDVSGTAPVNVTNKMLLKQLNALEKEMIVYKAPQEKHVITVFTDITCGYCHKLHEQMADYNALGITVRYLAFPRQGLDSDAEKEMKAIWCAKDKNKAFDDVMAGKSVAPASCDVDIADHYALGVQLGVSGTPAVVLSNGTLVPGYQPPKEMKEFLDEHQKMTSGKGSTSGSGHHHHHHGTMTSLYKKAGLENLYFQLTCKTCPFNTCANSETCPAGKNICYQKKWEEHRGERIERRCVANCPKLGSNDKSLLCCRRDDCN	34.4164	CTGACCTGCAAGACCTGCCCGTTCAACACTTGTGCCAATAGCGAAACGTGTCCAGCGGGTAAGAATATCTGCTACCAGAAGAAATGGGAAGAGCACCGTGGTGAGCGCATTGAGCGTCGCTGCGTTGCAAATTGTCCGAAACTGGGCTCCAACGACAAAAGCTTGCTGTGTTGCCGTCGTGACGATTGCAAC	51.52	0.82	CTGACCTGTAAGACCTGTCCGTTCAATACCTGTGCGAATAGCGAAACCTGTCCGGCTGGCAAAAACATCTGCTACCAAAAGAAATGGGAAGAACATCGTGGCGAACGCATTGAACGTCGCTGCGTGGCGAACTGTCCGAAACTGGGTAGCAATGATAAGTCTCTGCTGTGCTGTCGTCGCGATGACTGCAAC	50	0.89	TTAACTTGTAAGACCTGTCCGTTTAACACCTGTGCGAACAGTGAGACTTGTCCGGCAGGCAAAAATATTTGCTATCAAAAAAAATGGGAAGAACACCGTGGTGAACGCATTGAGCGTCGCTGTGTGGCAAATTGCCCAAAACTGGGCAGTAACGACAAAAGTCTGCTGTGCTGCCGCCGTGATGATTGCAAT	45.45	0.85	192	49.7612	54.7089	42.7168
S16	RTCLISPSSTPQTCPNGQDICFLKAQCDKFCSIRGPVIEQGCVATCPQFRSNYRSLLCCTTDNCNH	9020044	Kappa-1-bungarotoxin	Snake	Bungarus multicinctus (Many-banded krait)	5	66	MKDDAAIQQTLAKMGIKSSDIQPAPVAGMKTVLTNSGVLYITDDGKHIIQGPMYDVSGTAPVNVTNKMLLKQLNALEKEMIVYKAPQEKHVITVFTDITCGYCHKLHEQMADYNALGITVRYLAFPRQGLDSDAEKEMKAIWCAKDKNKAFDDVMAGKSVAPASCDVDIADHYALGVQLGVSGTPAVVLSNGTLVPGYQPPKEMKEFLDEHQKMTSGKGSTSGSGHHHHHHGTMTSLYKKAGLENLYFQRTCLISPSSTPQTCPNGQDICFLKAQCDKFCSIRGPVIEQGCVATCPQFRSNYRSLLCCTTDNCNH	34.3794	CGCACCTGTCTGATTTCCCCGTCTAGCACTCCGCAGACGTGCCCGAACGGTCAAGACATCTGCTTTCTGAAAGCGCAATGCGACAAGTTCTGTAGCATCCGTGGCCCAGTTATTGAGCAGGGTTGCGTGGCAACCTGTCCGCAGTTCCGTAGCAATTACCGTAGCTTGCTGTGTTGCACGACCGATAACTGCAATCAC	52.94	0.84	CGCACCTGCCTGATTAGCCCGTCGTCAACCCCGCAAACCTGCCCGAATGGTCAAGACATCTGCTTCCTGAAAGCCCAGTGTGATAAATTTTGCAGTATTCGTGGCCCGGTGATCGAACAGGGTTGCGTTGCGACCTGTCCGCAATTCCGTAGCAACTATCGCTCTCTGCTGTGCTGTACCACGGATAACTGTAATCAT	51.47	0.9	CGTACGTGTCTGATCAGCCCATCCAGCACTCCGCAAACCTGTCCGAACGGCCAGGATATTTGCTTTCTTAAAGCGCAATGCGATAAGTTTTGCAGCATTCGCGGCCCGGTTATCGAACAGGGTTGCGTTGCAACTTGTCCACAATTTCGCTCCAATTATCGCTCGTTGCTGTGTTGTACTACGGACAACTGTAATCAT	48.04	0.8	198	82.0929	73.1268	87.0324
S17	RECYLNPHDTQTCPSGQEICYVKSWCNAWCSSRGKVLEFGCAATCPSVNTGTEIKCCSADKCNTYP	9920490	Long neurotoxin Ls3	Snake	Laticauda semifasciata (Black-banded sea krait)	5	66	MKDDAAIQQTLAKMGIKSSDIQPAPVAGMKTVLTNSGVLYITDDGKHIIQGPMYDVSGTAPVNVTNKMLLKQLNALEKEMIVYKAPQEKHVITVFTDITCGYCHKLHEQMADYNALGITVRYLAFPRQGLDSDAEKEMKAIWCAKDKNKAFDDVMAGKSVAPASCDVDIADHYALGVQLGVSGTPAVVLSNGTLVPGYQPPKEMKEFLDEHQKMTSGKGSTSGSGHHHHHHGTMTSLYKKAGLENLYFQRECYLNPHDTQTCPSGQEICYVKSWCNAWCSSRGKVLEFGCAATCPSVNTGTEIKCCSADKCNTYP	34.3642	CGTGAATGTTACCTGAATCCACACGACACCCAGACGTGTCCGAGCGGCCAAGAAATCTGCTACGTGAAGAGCTGGTGCAACGCGTGGTGCAGCTCTCGCGGCAAAGTCCTGGAGTTCGGTTGCGCCGCAACCTGCCCGAGCGTTAACACTGGTACGGAGATTAAGTGTTGCTCCGCGGATAAATGTAATACCTATCCG	53.92	0.84	CGTGAATGTTACCTGAATCCGCATGATACGCAAACCTGTCCGTCGGGTCAAGAAATCTGCTATGTGAAATCGTGGTGCAACGCCTGGTGCAGCTCTCGTGGCAAAGTGCTGGAATTTGGTTGCGCGGCCACCTGTCCGAGTGTTAACACCGGCACGGAAATTAAATGCTGTAGCGCGGATAAGTGTAATACGTATCCG	52	0.89	CGCGAATGCTACTTGAACCCACATGATACGCAGACCTGCCCGAGCGGCCAAGAAATCTGTTATGTTAAAAGCTGGTGTAATGCGTGGTGTAGTAGTCGTGGCAAAGTGTTGGAGTTTGGTTGTGCCGCGACTTGCCCAAGCGTTAACACGGGTACTGAGATTAAGTGCTGTAGCGCAGATAAGTGTAACACGTACCCG	49.02	0.8	198	64.2	56	60.8
S18	RTCLISPSSTSQTCPKGQDICFTKAFCDRWCSSRGPVIEQGCAATCPEFTSRYKSLLCCTTDNCNH	3408728	Kappa-flavitoxin	Snake	Bungarus flaviceps flaviceps (Red-headed krait)	5	66	MKDDAAIQQTLAKMGIKSSDIQPAPVAGMKTVLTNSGVLYITDDGKHIIQGPMYDVSGTAPVNVTNKMLLKQLNALEKEMIVYKAPQEKHVITVFTDITCGYCHKLHEQMADYNALGITVRYLAFPRQGLDSDAEKEMKAIWCAKDKNKAFDDVMAGKSVAPASCDVDIADHYALGVQLGVSGTPAVVLSNGTLVPGYQPPKEMKEFLDEHQKMTSGKGSTSGSGHHHHHHGTMTSLYKKAGLENLYFQRTCLISPSSTSQTCPKGQDICFTKAFCDRWCSSRGPVIEQGCAATCPEFTSRYKSLLCCTTDNCNH	34.3633	CGTACCTGCTTGATCAGCCCGAGCAGCACCTCTCAGACCTGCCCAAAAGGTCAAGACATTTGCTTCACTAAGGCCTTCTGTGACCGCTGGTGTAGCTCCCGTGGCCCGGTTATCGAGCAGGGTTGTGCAGCGACGTGCCCGGAATTTACGAGCCGTTACAAAAGCCTGCTGTGTTGCACCACGGATAATTGCAACCAC	54.41	0.84	CGCACCTGCCTGATTTCCCCGTCCAGCACCTCCCAGACCTGTCCGAAGGGCCAAGATATTTGTTTTACCAAGGCGTTTTGTGACCGCTGGTGCAGCTCTCGTGGCCCGGTGATTGAACAGGGTTGCGCGGCCACCTGTCCGGAATTTACGAGTCGCTATAAAAGCCTGCTGTGCTGTACCACGGATAACTGTAATCAT	53.43	0.89	CGCACCTGCCTGATCTCGCCGTCCTCGACGAGTCAGACCTGCCCAAAAGGTCAGGACATCTGCTTTACTAAAGCATTTTGTGACCGTTGGTGTAGCAGTCGTGGCCCAGTCATTGAACAGGGCTGTGCAGCGACGTGTCCAGAATTCACGAGTCGTTATAAAAGTCTGCTGTGCTGTACCACTGATAACTGCAACCAC	50.98	0.82	198	66.9039	48.1131	111.894
S19	KTCLKTPSSTPQTCPQGQDICFLKVSCEQFCPIRGPVIEQGCAATCPEFRSNDRSLLCCTTDNCNH	2315018	Kappa-2-bungarotoxin	Snake	Bungarus multicinctus (Many-banded krait)	5	66	MKDDAAIQQTLAKMGIKSSDIQPAPVAGMKTVLTNSGVLYITDDGKHIIQGPMYDVSGTAPVNVTNKMLLKQLNALEKEMIVYKAPQEKHVITVFTDITCGYCHKLHEQMADYNALGITVRYLAFPRQGLDSDAEKEMKAIWCAKDKNKAFDDVMAGKSVAPASCDVDIADHYALGVQLGVSGTPAVVLSNGTLVPGYQPPKEMKEFLDEHQKMTSGKGSTSGSGHHHHHHGTMTSLYKKAGLENLYFQKTCLKTPSSTPQTCPQGQDICFLKVSCEQFCPIRGPVIEQGCAATCPEFRSNDRSLLCCTTDNCNH	34.3303	AAAACGTGTCTGAAAACTCCGAGCTCTACCCCGCAGACCTGCCCGCAAGGTCAAGACATCTGCTTCCTGAAGGTTTCCTGTGAGCAGTTCTGCCCGATTCGTGGTCCAGTGATCGAACAGGGCTGTGCAGCGACCTGTCCGGAGTTTCGTAGCAATGATCGCAGCTTGCTGTGCTGCACCACGGACAACTGCAACCAC	54.41	0.83	AAAACGTGTCTGAAAACCCCGTCATCAACGCCGCAAACCTGTCCGCAGGGCCAAGATATTTGCTTTCTGAAGGTGTCGTGTGAACAATTTTGCCCGATTCGTGGTCCGGTGATCGAACAGGGTTGCGCAGCAACCTGTCCGGAATTCCGTAGCAACGATCGCTCTCTGCTGTGCTGTACCACGGACAACTGTAATCAT	50.49	0.87	AAGACGTGTCTGAAGACCCCGTCGAGCACGCCACAGACCTGTCCGCAGGGCCAGGATATTTGTTTCCTGAAAGTTAGCTGCGAACAATTTTGTCCAATCCGTGGTCCGGTTATCGAACAGGGTTGTGCGGCGACGTGTCCGGAATTTCGTTCCAACGACCGTAGTCTGTTATGCTGCACCACCGATAACTGCAACCAC	51.96	0.84	198	46.1927	62.5837	54.0531
S20	IVCHTTATSPISAVTCPPGENLCYRKMCDAICSSRGKVVELGCAATCPSKKPYEEVTCCSNDKCNPHPKQRPG	19728988	Alpha-bungarotoxin N3	Snake	Bungarus candidus (Malayan krait)	5	73	MKDDAAIQQTLAKMGIKSSDIQPAPVAGMKTVLTNSGVLYITDDGKHIIQGPMYDVSGTAPVNVTNKMLLKQLNALEKEMIVYKAPQEKHVITVFTDITCGYCHKLHEQMADYNALGITVRYLAFPRQGLDSDAEKEMKAIWCAKDKNKAFDDVMAGKSVAPASCDVDIADHYALGVQLGVSGTPAVVLSNGTLVPGYQPPKEMKEFLDEHQKMTSGKGSTSGSGHHHHHHGTMTSLYKKAGLENLYFQIVCHTTATSPISAVTCPPGENLCYRKMCDAICSSRGKVVELGCAATCPSKKPYEEVTCCSNDKCNPHPKQRPG	34.891	ATTGTGTGTCACACGACCGCCACCAGCCCGATCTCCGCAGTTACCTGTCCGCCAGGTGAAAATCTGTGTTACCGCAAGATGTGCGATGCGATCTGCAGCAGCCGTGGCAAAGTTGTCGAGCTGGGTTGCGCTGCGACGTGCCCGTCTAAAAAGCCGTATGAAGAGGTGACTTGCTGTAGCAACGACAAATGCAACCCGCATCCGAAGCAGCGTCCTGGC	55.56	0.83	ATTGTCTGCCATACCACCGCAACCTCGCCGATCTCCGCCGTTACCTGTCCGCCGGGTGAAAACCTGTGCTACCGCAAAATGTGTGATGCGATTTGCAGCTCTCGTGGCAAAGTGGTTGAACTGGGTTGCGCGGCCACCTGTCCGAGTAAAAAGCCGTATGAAGAAGTCACGTGCTGTAGCAACGATAAATGTAATCCGCATCCGAAGCAGCGCCCGGGC	54.22	0.9	ATTGTTTGTCACACGACGGCAACCAGCCCGATCAGTGCAGTGACTTGCCCGCCAGGTGAAAACCTGTGTTACCGTAAGATGTGCGACGCAATTTGTAGTAGCCGCGGTAAAGTGGTCGAATTGGGCTGTGCCGCGACCTGCCCGAGCAAAAAGCCATACGAAGAAGTTACCTGCTGCTCGAATGATAAATGTAACCCGCATCCGAAACAGCGTCCAGGC	52	0.83	219	59.1105	49.8487	58.1356
S21	AVITGACERDLQCGKGTCCAVSLWIKSVRVCTPVGTSGEDCHPASHKIPFSGQRMHHTCPCAPNLACVQTSPKKFKCLSKS	10567694	MIT1	Snake	Dendroaspis polylepis polylepis (Black mamba)	5	81	MKDDAAIQQTLAKMGIKSSDIQPAPVAGMKTVLTNSGVLYITDDGKHIIQGPMYDVSGTAPVNVTNKMLLKQLNALEKEMIVYKAPQEKHVITVFTDITCGYCHKLHEQMADYNALGITVRYLAFPRQGLDSDAEKEMKAIWCAKDKNKAFDDVMAGKSVAPASCDVDIADHYALGVQLGVSGTPAVVLSNGTLVPGYQPPKEMKEFLDEHQKMTSGKGSTSGSGHHHHHHGTMTSLYKKAGLENLYFQAVITGACERDLQCGKGTCCAVSLWIKSVRVCTPVGTSGEDCHPASHKIPFSGQRMHHTCPCAPNLACVQTSPKKFKCLSKS	35.7081	GCGGTGATTACGGGTGCGTGTGAACGTGACTTGCAATGTGGTAAAGGCACCTGCTGTGCGGTCAGCCTGTGGATCAAGAGCGTTCGCGTTTGCACCCCGGTGGGTACCTCTGGTGAGGATTGCCATCCGGCTAGCCACAAAATCCCGTTTAGCGGCCAGCGTATGCATCACACTTGCCCGTGTGCCCCAAACCTGGCATGCGTCCAGACGAGCCCGAAAAAGTTCAAGTGCCTGTCCAAAAGC	56.22	0.84	GCGGTGATTACGGGTGCGTGTGAACGTGACCTGCAATGTGGCAAGGGTACCTGCTGTGCGGTGTCTCTGTGGATTAAGTCGGTGCGTGTGTGCACCCCGGTTGGCACGAGCGGTGAAGATTGTCATCCGGCGAGTCACAAAATTCCGTTTTCCGGCCAGCGTATGCATCACACCTGCCCGTGTGCACCGAACCTGGCATGCGTCCAAACGAGCCCGAAAAAGTTCAAATGTCTGAGCAAGTCT	55.02	0.85	GCGGTTATCACGGGCGCCTGCGAACGCGACCTGCAGTGCGGTAAAGGTACGTGTTGCGCAGTCAGTCTGTGGATCAAAAGCGTGCGTGTTTGTACCCCAGTTGGTACCTCCGGCGAAGATTGCCATCCAGCCAGTCACAAAATTCCGTTTAGCGGTCAACGTATGCATCATACCTGTCCATGCGCACCGAACCTGGCGTGCGTGCAGACCTCCCCGAAAAAATTTAAGTGCCTTAGCAAAAGC	53.41	0.86	243	59.3	58.8	67
S22	ACIPRGEICTDDCECCGCDNQCYCPPGSSLGIFKCSCAHANKYFCNRKKEKCKKA	12782075	Omega-ctenitoxin-Pn4a	Spider	Phoneutria nigriventer (Brazilian armed spider)	6	55	MKDDAAIQQTLAKMGIKSSDIQPAPVAGMKTVLTNSGVLYITDDGKHIIQGPMYDVSGTAPVNVTNKMLLKQLNALEKEMIVYKAPQEKHVITVFTDITCGYCHKLHEQMADYNALGITVRYLAFPRQGLDSDAEKEMKAIWCAKDKNKAFDDVMAGKSVAPASCDVDIADHYALGVQLGVSGTPAVVLSNGTLVPGYQPPKEMKEFLDEHQKMTSGKGSTSGSGHHHHHHGTMTSLYKKAGLENLYFQACIPRGEICTDDCECCGCDNQCYCPPGSSLGIFKCSCAHANKYFCNRKKEKCKKA	33.149	GCCTGCATTCCGCGTGGTGAGATCTGCACCGACGATTGCGAGTGTTGTGGCTGTGACAACCAGTGTTATTGCCCACCGGGTAGCTCCCTGGGCATCTTCAAATGCAGCTGTGCGCACGCAAACAAATACTTTTGCAATCGCAAGAAAGAAAAGTGCAAGAAAGCG	50.29	0.84	GCGTGTATTCCGCGTGGTGAAATCTGTACCGATGACTGTGAATGTTGTGGCTGCGATAATCAATGTTACTGTCCGCCGGGTTCGTCGCTGGGCATTTTTAAATGCAGCTGTGCGCATGCCAACAAGTACTTCTGCAACCGTAAAAAGGAAAAGTGTAAAAAGGCG	46.2	0.84	GCCTGCATTCCACGTGGTGAAATTTGTACGGATGATTGCGAATGTTGTGGCTGTGATAATCAGTGCTACTGTCCGCCGGGCAGTAGTCTGGGCATTTTTAAATGTTCCTGCGCGCATGCGAACAAATACTTCTGTAACCGCAAAAAAGAGAAATGCAAAAAAGCC	44.44	0.9	165	67.4583	80.1933	72.0283
S23	SCIDIGGDCDGEKDDCQCCRRNGYCSCYSLFGYLKSGCKCVVGTSAEFQGICRRKARQCYNSDPDKCESHNKPKRR	1310319	omega-agatoxin-Aa3a	Spider	Agelenopsis aperta (North American funnel-web spider)	6	76	MKDDAAIQQTLAKMGIKSSDIQPAPVAGMKTVLTNSGVLYITDDGKHIIQGPMYDVSGTAPVNVTNKMLLKQLNALEKEMIVYKAPQEKHVITVFTDITCGYCHKLHEQMADYNALGITVRYLAFPRQGLDSDAEKEMKAIWCAKDKNKAFDDVMAGKSVAPASCDVDIADHYALGVQLGVSGTPAVVLSNGTLVPGYQPPKEMKEFLDEHQKMTSGKGSTSGSGHHHHHHGTMTSLYKKAGLENLYFQSCIDIGGDCDGEKDDCQCCRRNGYCSCYSLFGYLKSGCKCVVGTSAEFQGICRRKARQCYNSDPDKCESHNKPKRR	35.6216	AGCTGCATCGATATTGGTGGTGACTGTGACGGTGAGAAAGACGACTGTCAGTGCTGCCGTCGTAACGGTTATTGTTCCTGCTACAGCCTGTTCGGCTATCTGAAGAGCGGTTGTAAATGCGTTGTGGGCACCTCTGCAGAATTTCAAGGCATCTGCCGTCGCAAAGCGCGCCAGTGTTACAATAGCGATCCGGATAAGTGCGAGAGCCACAACAAGCCGAAACGTCGC	51.71	0.86	TCCTGTATTGATATTGGCGGTGATTGTGATGGCGAAAAAGATGATTGTCAGTGCTGTCGTCGTAACGGCTATTGCTCGTGCTACTCCCTGTTTGGCTATCTGAAAAGTGGTTGCAAGTGTGTGGTTGGCACCAGCGCGGAATTCCAGGGTATTTGCCGTCGCAAAGCCCGTCAATGTTACAACAGCGATCCGGACAAGTGCGAATCTCATAATAAACCGAAGCGTCGC	48.29	0.89	TCGTGCATTGACATTGGTGGCGATTGTGATGGCGAGAAGGATGATTGTCAGTGTTGCCGTCGTAACGGCTATTGTAGCTGCTATAGTCTTTTTGGCTATCTTAAAAGCGGTTGCAAATGCGTTGTGGGTACGAGCGCAGAGTTCCAAGGCATTTGTCGTCGTAAAGCACGTCAATGCTATAATTCCGATCCGGATAAATGCGAGTCGCACAATAAACCGAAGCGTCGT	46.15	0.83	228	75	66.4	57
S24	HPTKPCMYCSFGQCVGPHICCGPTGCEMGTAEANMCSEEDEDPIPCQVFGSDCALNNPDNIHGHCVADGICCVDDTCTTHLGCL	12076643	Conophysin-R	Cone snail	Conus radiatus (Rayed cone)	7	84	MKDDAAIQQTLAKMGIKSSDIQPAPVAGMKTVLTNSGVLYITDDGKHIIQGPMYDVSGTAPVNVTNKMLLKQLNALEKEMIVYKAPQEKHVITVFTDITCGYCHKLHEQMADYNALGITVRYLAFPRQGLDSDAEKEMKAIWCAKDKNKAFDDVMAGKSVAPASCDVDIADHYALGVQLGVSGTPAVVLSNGTLVPGYQPPKEMKEFLDEHQKMTSGKGSTSGSGHHHHHHGTMTSLYKKAGLENLYFQHPTKPCMYCSFGQCVGPHICCGPTGCEMGTAEANMCSEEDEDPIPCQVFGSDCALNNPDNIHGHCVADGICCVDDTCTTHLGCL	35.929	CATCCGACCAAACCGTGCATGTACTGCAGCTTCGGTCAATGTGTTGGTCCGCACATTTGTTGTGGTCCGACGGGTTGCGAGATGGGCACCGCCGAAGCGAATATGTGTAGCGAAGAGGATGAGGATCCGATCCCGTGCCAGGTGTTTGGCTCCGACTGCGCGCTGAATAACCCAGACAACATCCACGGCCATTGTGTCGCAGACGGCATTTGCTGCGTTGATGACACCTGTACGACTCACTTGGGTTGCCTG	55.04	0.85	CATCCGACGAAACCGTGTATGTACTGTAGCTTTGGTCAATGTGTTGGTCCGCATATCTGCTGTGGTCCGACGGGCTGTGAAATGGGCACCGCGGAAGCCAACATGTGCAGCGAAGAAGATGAAGACCCGATTCCGTGCCAGGTCTTTGGCTCTGATTGTGCACTGAACAATCCGGACAATATTCATGGCCACTGTGTGGCGGATGGTATCTGCTGTGTTGATGACACGTGCACCACGCATCTGGGTTGTCTG	51.94	0.9	CACCCAACTAAACCGTGTATGTATTGCAGCTTTGGTCAGTGTGTCGGTCCGCATATTTGCTGCGGTCCGACCGGCTGCGAAATGGGCACGGCCGAAGCCAATATGTGCTCGGAAGAAGATGAAGATCCAATCCCATGCCAGGTTTTTGGTTCGGATTGTGCGTTAAACAACCCAGATAACATTCATGGCCACTGTGTGGCGGATGGCATTTGCTGTGTTGATGATACTTGTACTACTCACCTTGGCTGTCTC	49.22	0.83	252	128.65	100.85	90.25
