# Supplementary material for: Gene design, fusion technology and TEV cleavage conditions influence the purification of oxidized disulphide-rich venom peptides in Escherichia coli
Source: Microb Cell Fact. 2017 Jan 17;16:4. doi: 10.1186/s12934-016-0618-0 (PMC5240416; doi:10.1186/s12934-016-0618-0)
Supplement: Supplementary file 2 — Additional file 2: Table S2. Properties of the novel prokaryotic expression vectors. [file 12934_2016_618_MOESM2_ESM.xlsx]

## Sheet: Sheet1
Table S2. Properties of the novel prokaryotic expression vectors.
Vector short name	Expression vector	Fusion Protein	Fusion protein sequence	Tag size (nt)	MW tag (kDa)	Tag position	Promoter	Resistance	Notes
pHTP1 (His)	pHTP-His	MGSS-His6-SSGPQQGLR	MGSSHHHHHSSGPQQGLR	57	1.9	N-terminal	T7/lac	kan	-
pHTP2 (LLDsbC)	pHTP-LLDsbC	Leader less Disulphide-bond isomerase DsbC-MGSS-His6-SSGPQQGLR	MGDDAAIQQTLAKMGIKSSDIQPAPVAGMKTVLTNSGVLYITDDGKHIIQGPMYDVSGTAPVNVTNKMLLKQLNALEKEMIVYKAPQEKHVITVFTDITCGYCHKLHEQMADYNALGITVRYLAFPRQGLDSDAEKEMKAIWCAKDKNKAFDDVMAGKSVAPASCDVDIADHYALGVQLGVSGTPAVVLSNGTLVPGYQPPKEMKEFLDEHQKMTSGKGSSMGSSHHHHHHSSGPQQGLR	720	25.98	N-terminal	T7/lac	kan	-
pHTP3 (mutDsbC)	pHTP-mutDsbC	Mutant of leader less Disulphide-bond isomerase DsbC-MGSS-His6-SSGPQQGLR	MGDDAAIQQTLAKMGIKSSDIQPAPVAGMKTVLTNSGVLYITDDGKHIIQGPMYDVSGTAPVNVTNKMLLKQLNALEKEMIVYKAPQEKHVITVFTDITAGYAHKLHEQMADYNALGITVRYLAFPRQGLDSDAEKEMKAIWCAKDKNKAFDDVMAGKSVAPASCDVDIADHYALGVQLGVSGTPAVVLSNGTLVPGYQPPKEMKEFLDEHQKMTSGKGSSMGSSHHHHHHSSGPQQGLR	720	25.91	N-terminal	T7/lac	kan	tag contains two mutations: Cys100Ala and Cys103Ala
pHTP4 (DsbC)	pHTP-DsbC	Disulphide-bond isomerase DsbC-MGSS-His6-SSGPQQGLR	MGKKGFMLFTLLAAFSGFAQADDAAIQQTLAKMGIKSSDIQPAPVAGMKTVLTNSGVLYITDDGKHIIQGPMYDVSGTAPVNVTNKMLLKQLNALEKEMIVYKAPQEKHVITVFTDITCGYCHKLHEQMADYNALGITVRYLAFPRQGLDSDAEKEMKAIWCAKDKNKAFDDVMAGKSVAPASCDVDIADHYALGVQLGVSGTPAVVLSNGTLVPGYQPPKEMKEFLDEHQKMTSGKGSSMGSSHHHHHHSSGPQQGLR	777	28.01	N-terminal	T7/lac	kan	includes a signal peptide (KKGFMLFTLLAAFSGFAQA)
pHTP5 (LLMBP)	pHTP-LLMBP	Leader less Maltose binding protein-MGSS-His6-SSGPQQGLR	MGKIEEGKLVIWINGDKGYNGLAEVGKKFEKDTGIKVTVEHPDKLEEKFPQVAATGDGPDIIFWAHDRFGGYAQSGLLAEITPDKAFQDKLYPFTWDAVRYNGKLIAYPIAVEALSLIYNKDLLPNPPKTWEEIPALDKELKAKGKSALMFNLQEPYFTWPLIAADGGYAFKYENGKYDIKDVGVDNAGAKAGLTFLVDLIKNKHMNADTDYSIAEAAFNKGETAMTINGPWAWSNIDTSKVNYGVTVLPTFKGQPSKPFVGVLSAGINAASPNKELAKEFLENYLLTDEGLEAVNKDKPLGAVALKSYEEELAKDPRIAATMENAQKGEIMPNIPQMSAFWYAVRTAVINAASGRQTVDEALKDAQTSMGSSHHHHHHSSGPQQGLR	1164	42.58	N-terminal	T7/lac	kan	-
pHTP6 (MBP)	pHTP-MBP	Maltose binding protein-MGSS-His6-SSGPQQGLR	MGKKGFMLFTLLAAFSGFAQAKIEEGKLVIWINGDKGYNGLAEVGKKFEKDTGIKVTVEHPDKLEEKFPQVAATGDGPDIIFWAHDRFGGYAQSGLLAEITPDKAFQDKLYPFTWDAVRYNGKLIAYPIAVEALSLIYNKDLLPNPPKTWEEIPALDKELKAKGKSALMFNLQEPYFTWPLIAADGGYAFKYENGKYDIKDVGVDNAGAKAGLTFLVDLIKNKHMNADTDYSIAEAAFNKGETAMTINGPWAWSNIDTSKVNYGVTVLPTFKGQPSKPFVGVLSAGINAASPNKELAKEFLENYLLTDEGLEAVNKDKPLGAVALKSYEEELAKDPRIAATMENAQKGEIMPNIPQMSAFWYAVRTAVINAASGRQTVDEALKDAQTSMGSSHHHHHHS…	1221	44.61	N-terminal	T7/lac	kan	includes a signal peptide (KKGFMLFTLLAAFSGFAQA)
