# Supplementary material for: Gene design, fusion technology and TEV cleavage conditions influence the purification of oxidized disulphide-rich venom peptides in Escherichia coli
Source: Microb Cell Fact. 2017 Jan 17;16:4. doi: 10.1186/s12934-016-0618-0 (PMC5240416; doi:10.1186/s12934-016-0618-0)
Supplement: Supplementary file 3 — Additional file 3: Table S3. Properties of venom peptides selected for the study of the impact of protein fusions on soluble yield. [file 12934_2016_618_MOESM3_ESM.xlsx]

## Sheet: Sheet1
Table S3
Peptide	Number in Table S1	Primary sequence	Peptide name	Organism	PMID ref. article	Disulphide-bridges	Peptide size (aa)	Gene sequence	GC content (%)	CAI	Gene size (nt)
T1	S4	AEKDCIAPGAPCFGTDKPCCNPRAWCSSYANKCL	Ptu1	Peirates turpis	11423127	3	34	GCCGAGAAAGACTGCATCGCTCCGGGTGCGCCGTGTTTCGGCACCGATAAGCCGTGCTGTAATCCACGTGCGTGGTGTAGCAGCTATGCGAATAAATGTCTG	58.76	0.86	102
T2	S5	AVRIGPCDQVCPRIVPERHECCRAHGRSGYAYCSGGGMYCN	Diapause-specific peptide	Gastrophysa atrocyanea	15936770	3	41	GCCGTTCGTATTGGTCCGTGCGACCAGGTTTGTCCGCGCATCGTGCCGGAGCGCCACGAATGCTGTCGTGCACATGGCCGTAGCGGCTACGCCTATTGTAGCGGTGGTGGTATGTATTGCAAT	63.05	0.9	123
T3		IDTCRLPSDRGRCKASFERWYFNGRTCAKFIYGGCGGNGNKFPTQEACMKRCAKA	Kappa-theraphotoxin-Hh1a	Haplopelma schmidti	18590782	3	55	ATTGATACGTGTCGCCTGCCGAGCGACCGTGGTCGTTGCAAGGCTAGCTTCGAGCGTTGGTACTTCAATGGCCGCACCTGTGCAAAGTTCATCTACGGTGGTTGCGGTGGCAACGGCAACAAATTTCCGACCCAAGAAGCCTGCATGAAACGTTGTGCGAAAGCG	55.3	0.86	165
T4		CTTGPCCRQCKLKPAGTTCWKTSLTSHYCTGKSCDCPLYPG	Short disintegrin obtustatin	Macrovipera lebetina obtusa	12727812	4	41	TGTACCACCGGCCCGTGCTGCCGCCAATGCAAACTGAAGCCAGCCGGCACTACGTGTTGGAAAACTTCGTTAACCAGCCACTATTGTACTGGTAAGTCCTGTGATTGCCCGCTGTACCCAGGT	51.04	0.76	123
T5	S8	EDNCIAEDYGKCTWGGTKCCRGRPCRCSMIGTNCECTPRLIMEGLSFA	Omega-agatoxin-Aa4b	Agelenopsis aperta	8232218	4	48	GAGGACAATTGCATTGCAGAGGACTACGGTAAGTGCACCTGGGGTGGTACGAAATGTTGCCGTGGCCGTCCGTGCCGTTGTAGCATGATCGGTACTAACTGCGAGTGCACCCCACGCCTGATTATGGAGGGTCTGTCGTTTGCG	57.61	0.82	144
T6		LTCVKSNSIWFPTSEDCPDGQNLCFKRWQYISPRMYDFTRGCAATCPKAEYRDVINCCGTDKCNK	MT7	Dendroaspis angusticeps	10799315	4	65	CTGACGTGTGTCAAGAGCAATAGCATCTGGTTCCCGACGAGCGAAGACTGCCCGGACGGTCAAAATCTGTGTTTCAAGCGTTGGCAATATATTAGCCCGCGTATGTACGATTTTACCCGTGGTTGCGCAGCAACGTGTCCGAAAGCGGAATATCGTGATGTGATCAACTGCTGTGGTACCGACAAATGCAATAAG	50.49	0.84	195
T7		NQVMTIFLVLGVIVYSVESSSTPDGTWVKCRHDCFTKYKSCQMSDSCHDEQSCHQCHVKHTDCVNTGCP	Acrorhagin-1	Actinia equina	22683676	4	69	AATCAAGTTATGACGATCTTCCTGGTGCTGGGTGTTATTGTTTACTCGGTCGAATCCTCCTCAACGCCGGACGGTACCTGGGTGAAATGCCGTCACGATTGTTTTACCAAATATAAGAGTTGCCAGATGAGCGATTCTTGTCATGACGAACAGAGCTGCCATCAATGTCACGTGAAACATACCGACTGCGTTAACACGGGCTGTCCG	48.16	0.84	207
T8		AWKCLPKDSTCGDDCDCCEGLHCHCPLRNMLPAILRCSCQSKDDHINTCPKYKKS	Omega-oxotoxin-Ol1b	Oxyopes lineatus	18606178	5	55	GCGTGGAAATGCTTACCGAAAGATTCGACGTGCGGCGACGATTGTGACTGCTGTGAAGGTTTGCACTGCCATTGTCCGCTGCGTAACATGCTCCCGGCAATCCTGCGTTGCTCCTGTCAGAGTAAGGATGATCACATTAATACGTGCCCGAAATATAAAAAATCG	53.07	0.82	165
T9	S17	RECYLNPHDTQTCPSGQEICYVKSWCNAWCSSRGKVLEFGCAATCPSVNTGTEIKCCSADKCNTYP	Long neurotoxin Ls3	Laticauda semifasciata	9920490	5	66	CGCGAATGCTACCTGAATCCACACGACACCCAGACGTGTCCGAGCGGCCAAGAAATCTGCTACGTGAAGAGCTGGTGCAACGCGTGGTGCAGCTCTCGCGGCAAAGTCCTGGAGTTCGGTTGCGCCGCAACCTGCCCGAGCGTTAACACTGGTACGGAGATTAAGTGTTGCTCCGCGGATAAGTGTAACACGTACCCG	59.17	0.81	198
T10		MKCKICNFDTCRAGELKVCASGEKYCFKESWREARGTRIERGCAATCPKGSVYGLYVLCCTTDDCN	Candoxin	Bungarus candidus	11884390	5	66	ATGAAATGCAAGATCTGCAACTTCGACACCTGTCGCGCTGGCGAATTGAAGGTTTGCGCGAGCGGCGAAAAGTATTGTTTCAAAGAGAGCTGGCGTGAAGCCCGTGGTACCCGTATTGAGCGCGGTTGCGCGGCAACGTGTCCGAAAGGTTCCGTGTACGGTCTGTATGTCCTGTGTTGCACGACCGACGATTGCAAC	56.67	0.83	198
T11	S21	AVITGACERDLQCGKGTCCAVSLWIKSVRVCTPVGTSGEDCHPASHKIPFSGQRMHHTCPCAPNLACVQTSPKKFKCLSKS	MIT1	Dendroaspis polylepis polylepis	10567694	5	81	GCTGTTATTACGGGTGCGTGTGAACGTGATCTGCAATGTGGCAAGGGTACCTGTTGTGCTGTCTCTCTGTGGATTAAGTCAGTGCGTGTGTGCACCCCGGTTGGCACGAGCGGTGAAGATTGTCATCCGGCGAGTCACAAAATTCCGTTTTCCGGCCAGCGTATGCATCACACCTGCCCGTGTGCACCGAACCTGGCATGCGTCCAAACGAGCCCGAAAAAGTTCAAATGTCTGAGCAAGTCT	55.72	0.83	243
T12		EMCNMCVRPYPFMSSCCPEGQDRCYKSYWVNENGKQKKYHGKYPVILERGCVTACTGPGSGSIYNLYTCCPTNRCGSSSTSG	Muscarinic toxin BM14	Bungarus multicinctus	12437132	5	82	GAGATGTGCAACATGTGCGTGCGTCCGTACCCGTTCATGAGCAGCTGCTGTCCGGAAGGTCAGGACCGCTGCTATAAATCCTATTGGGTTAACGAGAACGGCAAACAGAAGAAATACCACGGCAAGTACCCGGTTATCCTGGAACGTGGTTGTGTCACGGCGTGCACGGGTCCAGGTAGCGGCAGCATTTACAATTTGTATACCTGTTGCCCGACCAATCGTTGTGGCAGCAGCTCTACCAGCGGT	53.05	0.86	246
T13		ECDCGSPANPCCDAATCKLRPGAQCADGLCCDQCRFIKKGTVCRPARGDWNDDTCTGQSADCPRNGLYG	Disintegrin crotatroxin-4	Crotalus atrox	20598348	6	69	GAATGTGATTGCGGTAGCCCAGCCAATCCGTGCTGCGACGCTGCGACGTGCAAACTGCGTCCGGGTGCGCAATGTGCAGATGGCCTGTGCTGTGACCAGTGCCGCTTTATCAAGAAAGGTACCGTTTGCCGCCCGGCACGTGGCGACTGGAACGACGATACCTGTACCGGTCAAAGCGCGGATTGTCCGCGTAATGGTCTGTACGGC	60.66	0.87	207
T14	S23	SCIDIGGDCDGEKDDCQCCRRNGYCSCYSLFGYLKSGCKCVVGTSAEFQGICRRKARQCYNSDPDKCESHNKPKRR	Omega-agatoxin-Aa3a	Agelenopsis aperta	1310319	6	76	TCGTGCATTGACATTGGTGGTGACTGTGACGGTGAGAAAGACGACTGTCAGTGCTGCCGTCGTAACGGTTATTGTTCCTGCTACAGCCTGTTCGGCTATCTGAAGAGCGGTTGTAAATGCGTTGTGGGCACCTCTGCAGAATTTCAAGGCATCTGCCGTCGCAAAGCGCGCCAGTGTTACAATAGCGATCCGGATAAGTGCGAGAGCCACAATAAACCGAAGCGTCGT	52.64	0.85	228
T15		SPPVCGNKILEQGEDCDCGSPANCQDRCCNAATCKLTPGSQCNYGECCDQCRFKKAGTVCRIARGDWNDDYCTGKSSDCPWNH	Disintegrin bitan	Bitis arietans	2600082	7	83	AGCCCGCCAGTGTGTGGCAACAAAATCCTGGAACAGGGTGAGGACTGTGATTGTGGTAGCCCGGCAAACTGTCAAGATCGCTGCTGCAATGCGGCTACGTGCAAACTGACCCCGGGTAGCCAGTGCAATTATGGCGAATGTTGCGATCAATGCCGTTTTAAGAAGGCGGGCACCGTTTGTCGTATTGCCCGTGGTGACTGGAACGATGACTACTGCACCGGTAAATCCTCTGACTGCCCGTGGAACCAC	54.15	0.86	249
T16	S24	HPTKPCMYCSFGQCVGPHICCGPTGCEMGTAEANMCSEEDEDPIPCQVFGSDCALNNPDNIHGHCVADGICCVDDTCTTHLGCL	Conophysin-R	Conus radiatus	12076643	7	84	CACCCGACCAAACCGTGTATGTACTGCAGCTTCGGCCAATGTGTTGGTCCGCATATCTGCTGCGGCCCAACGGGCTGCGAGATGGGTACCGCGGAAGCCAACATGTGTTCCGAAGAGGACGAAGATCCGATTCCGTGCCAGGTTTTCGGTAGCGACTGCGCACTGAACAATCCTGACAATATTCATGGTCACTGTGTCGCGGATGGCATCTGCTGCGTGGACGATACCTGTACTACGCACTTGGGTTGTCTG	56.11	0.84	252
