# Supplementary material for: Gene design, fusion technology and TEV cleavage conditions influence the purification of oxidized disulphide-rich venom peptides in Escherichia coli
Source: Microb Cell Fact. 2017 Jan 17;16:4. doi: 10.1186/s12934-016-0618-0 (PMC5240416; doi:10.1186/s12934-016-0618-0)
Supplement: Supplementary file 4 — Additional file 4: Table S4. Sequence characteristics of human Kin17 (KN17) protein and primer sequences used to produce 20 protein variants with different N-terminal amino acids. [file 12934_2016_618_MOESM4_ESM.xlsx]

## Sheet: Sheet1
Table S4. Sequence characteristics of human Kin17 (KN17) protein and primer sequences used to produce 20 protein variants with different N-terminal amino acids.
Protein of interest	Amino acid	Codon	Primary protein sequence	Protein size (aa)	Gene sequence	Gene size (nt)	Forward primer (5´-3´)
KN17_A	Alanine (A)	GCG	AEEEKKRTARTDYWLQPEIIVKIITKKLGEKYHKKKAIVKEVIDKYTAVVKMIDSGDKLKLDQTHLETVIPAPGKRILVLNGGYRGNEGTLESINEKTFSATIVIETGPLKGRRVEGIQYEDISKL	126	GCGGAAGAGGAGAAGAAAAGAACTGCCCGAACAGACTACTGGCTACAGCCTGAAATTATTGTGAAAATTATAACCAAGAAACTGGGAGAGAAATATCATAAGAAAAAGGCTATTGTTAAGGAAGTAATTGACAAATATACAGCTGTTGTGAAGATGATTGATTCTGGAGACAAGCTGAAACTTGACCAGACTCATTTAGAGACAGTAATTCCAGCACCAGGAAAAAGAATTCTAGTTTTAAATGGAGGCTACAGAGGAAATGAAGGTACCCTAGAATCCATCAATGAGAAGACTTTTTCAGCTACTATCGTCATTGAAACTGGCCCTTTAAAAGGACGCAGAGTTGAAGGAATTCAATATGAAGACATCTCTAAACTT	378	GGGGACAAGTTTGTACAAAAAAGCAGGCTTAGAAAACCTGTACTTCCAGGCGGAAGAGGAGAAGAAAAGAAC
KN17_C	Cysteine (C)	TGC	CEEEKKRTARTDYWLQPEIIVKIITKKLGEKYHKKKAIVKEVIDKYTAVVKMIDSGDKLKLDQTHLETVIPAPGKRILVLNGGYRGNEGTLESINEKTFSATIVIETGPLKGRRVEGIQYEDISKL	126	TGCGAAGAGGAGAAGAAAAGAACTGCCCGAACAGACTACTGGCTACAGCCTGAAATTATTGTGAAAATTATAACCAAGAAACTGGGAGAGAAATATCATAAGAAAAAGGCTATTGTTAAGGAAGTAATTGACAAATATACAGCTGTTGTGAAGATGATTGATTCTGGAGACAAGCTGAAACTTGACCAGACTCATTTAGAGACAGTAATTCCAGCACCAGGAAAAAGAATTCTAGTTTTAAATGGAGGCTACAGAGGAAATGAAGGTACCCTAGAATCCATCAATGAGAAGACTTTTTCAGCTACTATCGTCATTGAAACTGGCCCTTTAAAAGGACGCAGAGTTGAAGGAATTCAATATGAAGACATCTCTAAACTT	378	GGGGACAAGTTTGTACAAAAAAGCAGGCTTAGAAAACCTGTACTTCCAGTGCGAAGAGGAGAAGAAAAGAAC
KN17_D	Aspartate (D)	GAT	DEEEKKRTARTDYWLQPEIIVKIITKKLGEKYHKKKAIVKEVIDKYTAVVKMIDSGDKLKLDQTHLETVIPAPGKRILVLNGGYRGNEGTLESINEKTFSATIVIETGPLKGRRVEGIQYEDISKL	126	GATGAAGAGGAGAAGAAAAGAACTGCCCGAACAGACTACTGGCTACAGCCTGAAATTATTGTGAAAATTATAACCAAGAAACTGGGAGAGAAATATCATAAGAAAAAGGCTATTGTTAAGGAAGTAATTGACAAATATACAGCTGTTGTGAAGATGATTGATTCTGGAGACAAGCTGAAACTTGACCAGACTCATTTAGAGACAGTAATTCCAGCACCAGGAAAAAGAATTCTAGTTTTAAATGGAGGCTACAGAGGAAATGAAGGTACCCTAGAATCCATCAATGAGAAGACTTTTTCAGCTACTATCGTCATTGAAACTGGCCCTTTAAAAGGACGCAGAGTTGAAGGAATTCAATATGAAGACATCTCTAAACTT	378	GGGGACAAGTTTGTACAAAAAAGCAGGCTTAGAAAACCTGTACTTCCAGGATGAAGAGGAGAAGAAAAGAAC
KN17_E	Glutamate (E)	GAA	EEEEKKRTARTDYWLQPEIIVKIITKKLGEKYHKKKAIVKEVIDKYTAVVKMIDSGDKLKLDQTHLETVIPAPGKRILVLNGGYRGNEGTLESINEKTFSATIVIETGPLKGRRVEGIQYEDISKL	126	GAAGAAGAGGAGAAGAAAAGAACTGCCCGAACAGACTACTGGCTACAGCCTGAAATTATTGTGAAAATTATAACCAAGAAACTGGGAGAGAAATATCATAAGAAAAAGGCTATTGTTAAGGAAGTAATTGACAAATATACAGCTGTTGTGAAGATGATTGATTCTGGAGACAAGCTGAAACTTGACCAGACTCATTTAGAGACAGTAATTCCAGCACCAGGAAAAAGAATTCTAGTTTTAAATGGAGGCTACAGAGGAAATGAAGGTACCCTAGAATCCATCAATGAGAAGACTTTTTCAGCTACTATCGTCATTGAAACTGGCCCTTTAAAAGGACGCAGAGTTGAAGGAATTCAATATGAAGACATCTCTAAACTT	378	GGGGACAAGTTTGTACAAAAAAGCAGGCTTAGAAAACCTGTACTTCCAGGAAGAAGAGGAGAAGAAAAGAAC
KN17_F	Phenilalanine (F)	TTT	FEEEKKRTARTDYWLQPEIIVKIITKKLGEKYHKKKAIVKEVIDKYTAVVKMIDSGDKLKLDQTHLETVIPAPGKRILVLNGGYRGNEGTLESINEKTFSATIVIETGPLKGRRVEGIQYEDISKL	126	TTTGAAGAGGAGAAGAAAAGAACTGCCCGAACAGACTACTGGCTACAGCCTGAAATTATTGTGAAAATTATAACCAAGAAACTGGGAGAGAAATATCATAAGAAAAAGGCTATTGTTAAGGAAGTAATTGACAAATATACAGCTGTTGTGAAGATGATTGATTCTGGAGACAAGCTGAAACTTGACCAGACTCATTTAGAGACAGTAATTCCAGCACCAGGAAAAAGAATTCTAGTTTTAAATGGAGGCTACAGAGGAAATGAAGGTACCCTAGAATCCATCAATGAGAAGACTTTTTCAGCTACTATCGTCATTGAAACTGGCCCTTTAAAAGGACGCAGAGTTGAAGGAATTCAATATGAAGACATCTCTAAACTT	378	GGGGACAAGTTTGTACAAAAAAGCAGGCTTAGAAAACCTGTACTTCCAGTTTGAAGAGGAGAAGAAAAGAAC
KN17_G	Glycine (G)	GGC	GEEEKKRTARTDYWLQPEIIVKIITKKLGEKYHKKKAIVKEVIDKYTAVVKMIDSGDKLKLDQTHLETVIPAPGKRILVLNGGYRGNEGTLESINEKTFSATIVIETGPLKGRRVEGIQYEDISKL	126	GGCGAAGAGGAGAAGAAAAGAACTGCCCGAACAGACTACTGGCTACAGCCTGAAATTATTGTGAAAATTATAACCAAGAAACTGGGAGAGAAATATCATAAGAAAAAGGCTATTGTTAAGGAAGTAATTGACAAATATACAGCTGTTGTGAAGATGATTGATTCTGGAGACAAGCTGAAACTTGACCAGACTCATTTAGAGACAGTAATTCCAGCACCAGGAAAAAGAATTCTAGTTTTAAATGGAGGCTACAGAGGAAATGAAGGTACCCTAGAATCCATCAATGAGAAGACTTTTTCAGCTACTATCGTCATTGAAACTGGCCCTTTAAAAGGACGCAGAGTTGAAGGAATTCAATATGAAGACATCTCTAAACTT	378	GGGGACAAGTTTGTACAAAAAAGCAGGCTTAGAAAACCTGTACTTCCAGGGCGAAGAGGAGAAGAAAAGAAC
KN17_H	Histidine (H)	CAT	HEEEKKRTARTDYWLQPEIIVKIITKKLGEKYHKKKAIVKEVIDKYTAVVKMIDSGDKLKLDQTHLETVIPAPGKRILVLNGGYRGNEGTLESINEKTFSATIVIETGPLKGRRVEGIQYEDISKL	126	CATGAAGAGGAGAAGAAAAGAACTGCCCGAACAGACTACTGGCTACAGCCTGAAATTATTGTGAAAATTATAACCAAGAAACTGGGAGAGAAATATCATAAGAAAAAGGCTATTGTTAAGGAAGTAATTGACAAATATACAGCTGTTGTGAAGATGATTGATTCTGGAGACAAGCTGAAACTTGACCAGACTCATTTAGAGACAGTAATTCCAGCACCAGGAAAAAGAATTCTAGTTTTAAATGGAGGCTACAGAGGAAATGAAGGTACCCTAGAATCCATCAATGAGAAGACTTTTTCAGCTACTATCGTCATTGAAACTGGCCCTTTAAAAGGACGCAGAGTTGAAGGAATTCAATATGAAGACATCTCTAAACTT	378	GGGGACAAGTTTGTACAAAAAAGCAGGCTTAGAAAACCTGTACTTCCAGCATGAAGAGGAGAAGAAAAGAAC
KN17_I	Isoleucine (I)	ATT	IEEEKKRTARTDYWLQPEIIVKIITKKLGEKYHKKKAIVKEVIDKYTAVVKMIDSGDKLKLDQTHLETVIPAPGKRILVLNGGYRGNEGTLESINEKTFSATIVIETGPLKGRRVEGIQYEDISKL	126	ATTGAAGAGGAGAAGAAAAGAACTGCCCGAACAGACTACTGGCTACAGCCTGAAATTATTGTGAAAATTATAACCAAGAAACTGGGAGAGAAATATCATAAGAAAAAGGCTATTGTTAAGGAAGTAATTGACAAATATACAGCTGTTGTGAAGATGATTGATTCTGGAGACAAGCTGAAACTTGACCAGACTCATTTAGAGACAGTAATTCCAGCACCAGGAAAAAGAATTCTAGTTTTAAATGGAGGCTACAGAGGAAATGAAGGTACCCTAGAATCCATCAATGAGAAGACTTTTTCAGCTACTATCGTCATTGAAACTGGCCCTTTAAAAGGACGCAGAGTTGAAGGAATTCAATATGAAGACATCTCTAAACTT	378	GGGGACAAGTTTGTACAAAAAAGCAGGCTTAGAAAACCTGTACTTCCAGATTGAAGAGGAGAAGAAAAGAAC
KN17_K	Lysine (K)	AAA	KEEEKKRTARTDYWLQPEIIVKIITKKLGEKYHKKKAIVKEVIDKYTAVVKMIDSGDKLKLDQTHLETVIPAPGKRILVLNGGYRGNEGTLESINEKTFSATIVIETGPLKGRRVEGIQYEDISKL	126	AAAGAAGAGGAGAAGAAAAGAACTGCCCGAACAGACTACTGGCTACAGCCTGAAATTATTGTGAAAATTATAACCAAGAAACTGGGAGAGAAATATCATAAGAAAAAGGCTATTGTTAAGGAAGTAATTGACAAATATACAGCTGTTGTGAAGATGATTGATTCTGGAGACAAGCTGAAACTTGACCAGACTCATTTAGAGACAGTAATTCCAGCACCAGGAAAAAGAATTCTAGTTTTAAATGGAGGCTACAGAGGAAATGAAGGTACCCTAGAATCCATCAATGAGAAGACTTTTTCAGCTACTATCGTCATTGAAACTGGCCCTTTAAAAGGACGCAGAGTTGAAGGAATTCAATATGAAGACATCTCTAAACTT	378	GGGGACAAGTTTGTACAAAAAAGCAGGCTTAGAAAACCTGTACTTCCAGAAAGAAGAGGAGAAGAAAAGAAC
KN17_L	Leucine (L)	CTG	LEEEKKRTARTDYWLQPEIIVKIITKKLGEKYHKKKAIVKEVIDKYTAVVKMIDSGDKLKLDQTHLETVIPAPGKRILVLNGGYRGNEGTLESINEKTFSATIVIETGPLKGRRVEGIQYEDISKL	126	CTGGAAGAGGAGAAGAAAAGAACTGCCCGAACAGACTACTGGCTACAGCCTGAAATTATTGTGAAAATTATAACCAAGAAACTGGGAGAGAAATATCATAAGAAAAAGGCTATTGTTAAGGAAGTAATTGACAAATATACAGCTGTTGTGAAGATGATTGATTCTGGAGACAAGCTGAAACTTGACCAGACTCATTTAGAGACAGTAATTCCAGCACCAGGAAAAAGAATTCTAGTTTTAAATGGAGGCTACAGAGGAAATGAAGGTACCCTAGAATCCATCAATGAGAAGACTTTTTCAGCTACTATCGTCATTGAAACTGGCCCTTTAAAAGGACGCAGAGTTGAAGGAATTCAATATGAAGACATCTCTAAACTT	378	GGGGACAAGTTTGTACAAAAAAGCAGGCTTAGAAAACCTGTACTTCCAGCTGGAAGAGGAGAAGAAAAGAAC
KN17_M	Metheonine (M)	ATG	MEEEKKRTARTDYWLQPEIIVKIITKKLGEKYHKKKAIVKEVIDKYTAVVKMIDSGDKLKLDQTHLETVIPAPGKRILVLNGGYRGNEGTLESINEKTFSATIVIETGPLKGRRVEGIQYEDISKL	126	ATGGAAGAGGAGAAGAAAAGAACTGCCCGAACAGACTACTGGCTACAGCCTGAAATTATTGTGAAAATTATAACCAAGAAACTGGGAGAGAAATATCATAAGAAAAAGGCTATTGTTAAGGAAGTAATTGACAAATATACAGCTGTTGTGAAGATGATTGATTCTGGAGACAAGCTGAAACTTGACCAGACTCATTTAGAGACAGTAATTCCAGCACCAGGAAAAAGAATTCTAGTTTTAAATGGAGGCTACAGAGGAAATGAAGGTACCCTAGAATCCATCAATGAGAAGACTTTTTCAGCTACTATCGTCATTGAAACTGGCCCTTTAAAAGGACGCAGAGTTGAAGGAATTCAATATGAAGACATCTCTAAACTT	378	GGGGACAAGTTTGTACAAAAAAGCAGGCTTAGAAAACCTGTACTTCCAGATGGAAGAGGAGAAGAAAAGAAC
KN17_N	Asparagine (N)	AAC	NEEEKKRTARTDYWLQPEIIVKIITKKLGEKYHKKKAIVKEVIDKYTAVVKMIDSGDKLKLDQTHLETVIPAPGKRILVLNGGYRGNEGTLESINEKTFSATIVIETGPLKGRRVEGIQYEDISKL	126	AACGAAGAGGAGAAGAAAAGAACTGCCCGAACAGACTACTGGCTACAGCCTGAAATTATTGTGAAAATTATAACCAAGAAACTGGGAGAGAAATATCATAAGAAAAAGGCTATTGTTAAGGAAGTAATTGACAAATATACAGCTGTTGTGAAGATGATTGATTCTGGAGACAAGCTGAAACTTGACCAGACTCATTTAGAGACAGTAATTCCAGCACCAGGAAAAAGAATTCTAGTTTTAAATGGAGGCTACAGAGGAAATGAAGGTACCCTAGAATCCATCAATGAGAAGACTTTTTCAGCTACTATCGTCATTGAAACTGGCCCTTTAAAAGGACGCAGAGTTGAAGGAATTCAATATGAAGACATCTCTAAACTT	378	GGGGACAAGTTTGTACAAAAAAGCAGGCTTAGAAAACCTGTACTTCCAGAACGAAGAGGAGAAGAAAAGAAC
KN17_P	Proline (P)	CCG	PEEEKKRTARTDYWLQPEIIVKIITKKLGEKYHKKKAIVKEVIDKYTAVVKMIDSGDKLKLDQTHLETVIPAPGKRILVLNGGYRGNEGTLESINEKTFSATIVIETGPLKGRRVEGIQYEDISKL	126	CCGGAAGAGGAGAAGAAAAGAACTGCCCGAACAGACTACTGGCTACAGCCTGAAATTATTGTGAAAATTATAACCAAGAAACTGGGAGAGAAATATCATAAGAAAAAGGCTATTGTTAAGGAAGTAATTGACAAATATACAGCTGTTGTGAAGATGATTGATTCTGGAGACAAGCTGAAACTTGACCAGACTCATTTAGAGACAGTAATTCCAGCACCAGGAAAAAGAATTCTAGTTTTAAATGGAGGCTACAGAGGAAATGAAGGTACCCTAGAATCCATCAATGAGAAGACTTTTTCAGCTACTATCGTCATTGAAACTGGCCCTTTAAAAGGACGCAGAGTTGAAGGAATTCAATATGAAGACATCTCTAAACTT	378	GGGGACAAGTTTGTACAAAAAAGCAGGCTTAGAAAACCTGTACTTCCAGCCGGAAGAGGAGAAGAAAAGAAC
KN17_Q	Glutamine (Q)	CAG	QEEEKKRTARTDYWLQPEIIVKIITKKLGEKYHKKKAIVKEVIDKYTAVVKMIDSGDKLKLDQTHLETVIPAPGKRILVLNGGYRGNEGTLESINEKTFSATIVIETGPLKGRRVEGIQYEDISKL	126	CAGGAAGAGGAGAAGAAAAGAACTGCCCGAACAGACTACTGGCTACAGCCTGAAATTATTGTGAAAATTATAACCAAGAAACTGGGAGAGAAATATCATAAGAAAAAGGCTATTGTTAAGGAAGTAATTGACAAATATACAGCTGTTGTGAAGATGATTGATTCTGGAGACAAGCTGAAACTTGACCAGACTCATTTAGAGACAGTAATTCCAGCACCAGGAAAAAGAATTCTAGTTTTAAATGGAGGCTACAGAGGAAATGAAGGTACCCTAGAATCCATCAATGAGAAGACTTTTTCAGCTACTATCGTCATTGAAACTGGCCCTTTAAAAGGACGCAGAGTTGAAGGAATTCAATATGAAGACATCTCTAAACTT	378	GGGGACAAGTTTGTACAAAAAAGCAGGCTTAGAAAACCTGTACTTCCAGCAGGAAGAGGAGAAGAAAAGAAC
KN17_R	Arginine (R)	CGT	REEEKKRTARTDYWLQPEIIVKIITKKLGEKYHKKKAIVKEVIDKYTAVVKMIDSGDKLKLDQTHLETVIPAPGKRILVLNGGYRGNEGTLESINEKTFSATIVIETGPLKGRRVEGIQYEDISKL	126	CGTGAAGAGGAGAAGAAAAGAACTGCCCGAACAGACTACTGGCTACAGCCTGAAATTATTGTGAAAATTATAACCAAGAAACTGGGAGAGAAATATCATAAGAAAAAGGCTATTGTTAAGGAAGTAATTGACAAATATACAGCTGTTGTGAAGATGATTGATTCTGGAGACAAGCTGAAACTTGACCAGACTCATTTAGAGACAGTAATTCCAGCACCAGGAAAAAGAATTCTAGTTTTAAATGGAGGCTACAGAGGAAATGAAGGTACCCTAGAATCCATCAATGAGAAGACTTTTTCAGCTACTATCGTCATTGAAACTGGCCCTTTAAAAGGACGCAGAGTTGAAGGAATTCAATATGAAGACATCTCTAAACTT	378	GGGGACAAGTTTGTACAAAAAAGCAGGCTTAGAAAACCTGTACTTCCAGCGTGAAGAGGAGAAGAAAAGAAC
KN17_S	Serine (S)	AGC	SEEEKKRTARTDYWLQPEIIVKIITKKLGEKYHKKKAIVKEVIDKYTAVVKMIDSGDKLKLDQTHLETVIPAPGKRILVLNGGYRGNEGTLESINEKTFSATIVIETGPLKGRRVEGIQYEDISKL	126	AGCGAAGAGGAGAAGAAAAGAACTGCCCGAACAGACTACTGGCTACAGCCTGAAATTATTGTGAAAATTATAACCAAGAAACTGGGAGAGAAATATCATAAGAAAAAGGCTATTGTTAAGGAAGTAATTGACAAATATACAGCTGTTGTGAAGATGATTGATTCTGGAGACAAGCTGAAACTTGACCAGACTCATTTAGAGACAGTAATTCCAGCACCAGGAAAAAGAATTCTAGTTTTAAATGGAGGCTACAGAGGAAATGAAGGTACCCTAGAATCCATCAATGAGAAGACTTTTTCAGCTACTATCGTCATTGAAACTGGCCCTTTAAAAGGACGCAGAGTTGAAGGAATTCAATATGAAGACATCTCTAAACTT	378	GGGGACAAGTTTGTACAAAAAAGCAGGCTTAGAAAACCTGTACTTCCAGAGCGAAGAGGAGAAGAAAAGAAC
KN17_T	Threonine (T)	ACC	TEEEKKRTARTDYWLQPEIIVKIITKKLGEKYHKKKAIVKEVIDKYTAVVKMIDSGDKLKLDQTHLETVIPAPGKRILVLNGGYRGNEGTLESINEKTFSATIVIETGPLKGRRVEGIQYEDISKL	126	ACCGAAGAGGAGAAGAAAAGAACTGCCCGAACAGACTACTGGCTACAGCCTGAAATTATTGTGAAAATTATAACCAAGAAACTGGGAGAGAAATATCATAAGAAAAAGGCTATTGTTAAGGAAGTAATTGACAAATATACAGCTGTTGTGAAGATGATTGATTCTGGAGACAAGCTGAAACTTGACCAGACTCATTTAGAGACAGTAATTCCAGCACCAGGAAAAAGAATTCTAGTTTTAAATGGAGGCTACAGAGGAAATGAAGGTACCCTAGAATCCATCAATGAGAAGACTTTTTCAGCTACTATCGTCATTGAAACTGGCCCTTTAAAAGGACGCAGAGTTGAAGGAATTCAATATGAAGACATCTCTAAACTT	378	GGGGACAAGTTTGTACAAAAAAGCAGGCTTAGAAAACCTGTACTTCCAGACCGAAGAGGAGAAGAAAAGAAC
KN17_V	Valine (V)	GTT	VEEEKKRTARTDYWLQPEIIVKIITKKLGEKYHKKKAIVKEVIDKYTAVVKMIDSGDKLKLDQTHLETVIPAPGKRILVLNGGYRGNEGTLESINEKTFSATIVIETGPLKGRRVEGIQYEDISKL	126	GTTGAAGAGGAGAAGAAAAGAACTGCCCGAACAGACTACTGGCTACAGCCTGAAATTATTGTGAAAATTATAACCAAGAAACTGGGAGAGAAATATCATAAGAAAAAGGCTATTGTTAAGGAAGTAATTGACAAATATACAGCTGTTGTGAAGATGATTGATTCTGGAGACAAGCTGAAACTTGACCAGACTCATTTAGAGACAGTAATTCCAGCACCAGGAAAAAGAATTCTAGTTTTAAATGGAGGCTACAGAGGAAATGAAGGTACCCTAGAATCCATCAATGAGAAGACTTTTTCAGCTACTATCGTCATTGAAACTGGCCCTTTAAAAGGACGCAGAGTTGAAGGAATTCAATATGAAGACATCTCTAAACTT	378	GGGGACAAGTTTGTACAAAAAAGCAGGCTTAGAAAACCTGTACTTCCAGGTTGAAGAGGAGAAGAAAAGAAC
KN17_W	Tryptophane (W)	TGG	WEEEKKRTARTDYWLQPEIIVKIITKKLGEKYHKKKAIVKEVIDKYTAVVKMIDSGDKLKLDQTHLETVIPAPGKRILVLNGGYRGNEGTLESINEKTFSATIVIETGPLKGRRVEGIQYEDISKL	126	TGGGAAGAGGAGAAGAAAAGAACTGCCCGAACAGACTACTGGCTACAGCCTGAAATTATTGTGAAAATTATAACCAAGAAACTGGGAGAGAAATATCATAAGAAAAAGGCTATTGTTAAGGAAGTAATTGACAAATATACAGCTGTTGTGAAGATGATTGATTCTGGAGACAAGCTGAAACTTGACCAGACTCATTTAGAGACAGTAATTCCAGCACCAGGAAAAAGAATTCTAGTTTTAAATGGAGGCTACAGAGGAAATGAAGGTACCCTAGAATCCATCAATGAGAAGACTTTTTCAGCTACTATCGTCATTGAAACTGGCCCTTTAAAAGGACGCAGAGTTGAAGGAATTCAATATGAAGACATCTCTAAACTT	378	GGGGACAAGTTTGTACAAAAAAGCAGGCTTAGAAAACCTGTACTTCCAGTGGGAAGAGGAGAAGAAAAGAAC
KN17_Y	Tyrosine (Y)	TAT	YEEEKKRTARTDYWLQPEIIVKIITKKLGEKYHKKKAIVKEVIDKYTAVVKMIDSGDKLKLDQTHLETVIPAPGKRILVLNGGYRGNEGTLESINEKTFSATIVIETGPLKGRRVEGIQYEDISKL	126	TATGAAGAGGAGAAGAAAAGAACTGCCCGAACAGACTACTGGCTACAGCCTGAAATTATTGTGAAAATTATAACCAAGAAACTGGGAGAGAAATATCATAAGAAAAAGGCTATTGTTAAGGAAGTAATTGACAAATATACAGCTGTTGTGAAGATGATTGATTCTGGAGACAAGCTGAAACTTGACCAGACTCATTTAGAGACAGTAATTCCAGCACCAGGAAAAAGAATTCTAGTTTTAAATGGAGGCTACAGAGGAAATGAAGGTACCCTAGAATCCATCAATGAGAAGACTTTTTCAGCTACTATCGTCATTGAAACTGGCCCTTTAAAAGGACGCAGAGTTGAAGGAATTCAATATGAAGACATCTCTAAACTT	378	GGGGACAAGTTTGTACAAAAAAGCAGGCTTAGAAAACCTGTACTTCCAGTATGAAGAGGAGAAGAAAAGAAC
