# Supplementary material for: Gene design, fusion technology and TEV cleavage conditions influence the purification of oxidized disulphide-rich venom peptides in Escherichia coli
Source: Microb Cell Fact. 2017 Jan 17;16:4. doi: 10.1186/s12934-016-0618-0 (PMC5240416; doi:10.1186/s12934-016-0618-0)
Supplement: Supplementary file 5 — Additional file 5: Table S5. Codon frequency used to design the variants A, B and C of 24 optimized genes encoding venom peptides. [file 12934_2016_618_MOESM5_ESM.xlsx]

## Sheet: Sheet1
Table S5. Codon frequency used to design the variants A, B and C of 24 optimized genes encoding venom peptides. This table was constructed using the average of codon frequencies used for variant A, B and C.
Amino Acid	Codon	Number of codons	Frequency per Amino Acid
Ala	GCA	41	0.243333
Ala	GCC	42	0.253333
Ala	GCG	77	0.456667
Ala	GCT	8	0.0466667
Arg	AGA	0	0
Arg	AGG	0	0
Arg	CGA	0	0
Arg	CGC	77	0.33
Arg	CGG	0	0
Arg	CGT	157	0.67
Asn	AAC	132	0.573333
Asn	AAT	99	0.426667
Asp	GAC	81	0.423333
Asp	GAT	111	0.576667
Cys	TGC	331	0.54
Cys	TGT	281	0.46
Gln	CAA	61	0.443333
Gln	CAG	77	0.556667
Glu	GAA	146	0.716667
Glu	GAG	58	0.283333
Gly	GGA	0	0
Gly	GGC	144	0.47
Gly	GGG	0	0
Gly	GGT	162	0.53
His	CAC	45	0.453333
His	CAT	54	0.546667
Ile	ATA	0	0
Ile	ATC	83	0.42
Ile	ATT	115	0.58
Leu	CTA	0	0
Leu	CTC	1	0.00666667
Leu	CTG	122	0.783333
Leu	CTT	12	0.0766667
Leu	TTA	8	0.05
Leu	TTG	13	0.0833333
Lys	AAA	184	0.636667
Lys	AAG	104	0.363333
Met	ATG	45	1
Phe	TTC	41	0.43
Phe	TTT	55	0.57
Pro	CCA	46	0.18
Pro	CCC	0	0
Pro	CCG	208	0.816667
Pro	CCT	1	0.00333333
Ser	AGC	133	0.47
Ser	AGT	35	0.123333
Ser	TCA	9	0.0333333
Ser	TCC	44	0.156667
Ser	TCG	37	0.13
Ser	TCT	24	0.0866667
Thr	ACA	0	0
Thr	ACC	166	0.536667
Thr	ACG	100	0.323333
Thr	ACT	43	0.14
Trp	TGG	51	1
Tyr	TAC	67	0.506667
Tyr	TAT	65	0.493333
Val	GTA	0	0
Val	GTC	28	0.202899
Val	GTG	57	0.413043
Val	GTT	53	0.384058
