# Supplementary material for: Gene design, fusion technology and TEV cleavage conditions influence the purification of oxidized disulphide-rich venom peptides in Escherichia coli
Source: Microb Cell Fact. 2017 Jan 17;16:4. doi: 10.1186/s12934-016-0618-0 (PMC5240416; doi:10.1186/s12934-016-0618-0)
Supplement: Supplementary file 6 — Additional file 6: Table S6. Codon usage of genes encoding high and low expressing variants encoding either venom peptides or their respective fusion proteins. [file 12934_2016_618_MOESM6_ESM.xlsx]

## Sheet: Sheet1
Table S6. Codon usage of genes encoding high and low expressing variants (HE and LE, respectively) encoding either venom peptides or their respective fusion proteins.
Amino Acid	Codon	Fc, HE, peptides	Fc, LE, peptides	Fc, HE, fusion	Fc, LE, fusion	Fc, E. coli
Ala	GCA	0.26	0.18	0.28	0.27	0.23
Ala	GCC	0.21	0.35	0.13	0.14	0.26
Ala	GCG	0.41	0.44	0.36	0.37	0.33
Ala	GCT	0.12	0.03	0.23	0.22	0.18
Arg	AGA	0	0	0	0	0.07
Arg	AGG	0	0	0.17	0.17	0.04
Arg	CGA	0	0	0	0	0.07
Arg	CGC	0.38	0.44	0.35	0.39	0.36
Arg	CGG	0	0	0	0	0.11
Arg	CGT	0.63	0.56	0.48	0.45	0.36
Asn	AAC	0.55	0.64	0.47	0.49	0.51
Asn	AAT	0.45	0.36	0.53	0.51	0.49
Asp	GAC	0.39	0.36	0.41	0.41	0.37
Asp	GAT	0.61	0.64	0.59	0.59	0.63
Cys	TGC	0.49	0.58	0.49	0.56	0.54
Cys	TGT	0.51	0.42	0.51	0.44	0.46
Gln	CAA	0.48	0.39	0.37	0.36	0.34
Gln	CAG	0.52	0.61	0.63	0.64	0.66
Glu	GAA	0.84	0.76	0.62	0.6	0.68
Glu	GAG	0.16	0.24	0.38	0.4	0.32
Gly	GGA	0	0	0.07	0.07	0.13
Gly	GGC	0.48	0.47	0.44	0.44	0.37
Gly	GGG	0	0	0.15	0.15	0.15
Gly	GGT	0.52	0.53	0.33	0.34	0.35
His	CAC	0.26	0.48	0.33	0.35	0.43
His	CAT	0.74	0.52	0.67	0.65	0.57
Ile	ATA	0	0	0	0	0.11
Ile	ATC	0.49	0.32	0.57	0.54	0.39
Ile	ATT	0.51	0.68	0.43	0.46	0.49
Leu	CTA	0	0	0	0	0.04
Leu	CTC	0	0.03	0.05	0.05	0.1
Leu	CTG	0.88	0.75	0.4	0.39	0.47
Leu	CTT	0.06	0.09	0.23	0.24	0.12
Leu	TTA	0.03	0.09	0.14	0.14	0.14
Leu	TTG	0.03	0.03	0.18	0.18	0.13
Lys	AAA	0.65	0.65	0.8	0.8	0.74
Lys	AAG	0.35	0.35	0.2	0.2	0.26
Met	ATG	1	1	1	1	1
Phe	TTC	0.28	0.44	0.14	0.16	0.42
Phe	TTT	0.72	0.56	0.86	0.84	0.58
Pro	CCA	0.17	0.17	0.17	0.17	0.2
Pro	CCC	0	0	0.06	0.06	0.13
Pro	CCG	0.82	0.83	0.64	0.64	0.49
Pro	CCT	0.02	0	0.13	0.13	0.18
Ser	AGC	0.51	0.4	0.67	0.65	0.25
Ser	AGT	0.09	0.16	0.11	0.13	0.16
Ser	TCA	0.05	0.05	0.11	0.11	0.14
Ser	TCC	0.11	0.16	0.07	0.08	0.17
Ser	TCG	0.13	0.15	0.02	0.02	0.14
Ser	TCT	0.11	0.07	0.02	0.01	0.15
Thr	ACA	0	0	0.11	0.11	0.17
Thr	ACC	0.55	0.55	0.45	0.45	0.4
Thr	ACG	0.29	0.26	0.17	0.17	0.25
Thr	ACT	0.16	0.19	0.26	0.27	0.19
Trp	TGG	1	1	1	1	1
Tyr	TAC	0.45	0.4	0.6	0.59	0.41
Tyr	TAT	0.55	0.6	0.4	0.41	0.59
Val	GTA	0	0	0.05	0.05	0.17
Val	GTC	0.23	0.23	0.27	0.27	0.2
Val	GTG	0.36	0.36	0.34	0.34	0.35
Val	GTT	0.41	0.41	0.34	0.34	0.28
