# Supplementary material for: Gene design, fusion technology and TEV cleavage conditions influence the purification of oxidized disulphide-rich venom peptides in Escherichia coli
Source: Microb Cell Fact. 2017 Jan 17;16:4. doi: 10.1186/s12934-016-0618-0 (PMC5240416; doi:10.1186/s12934-016-0618-0)
Supplement: Supplementary file 7 — Additional file 7: Table S7. Properties of venom peptides selected for this study, fusion and final toxin yields after recombinant expression and purification. [file 12934_2016_618_MOESM7_ESM.xlsx]

## Sheet: Sheet1
Table S7
												Fusion protein yield (mg/L of culture), figure 4						peptide yield (mg/L of culture), figure 6						Toxin yield (theory) mg/L						Toxin yield (final) in %
Peptide	Number in Table S1	Primary sequence	Peptide name	Organism	PMID ref. article	Disulphide-bridges	Peptide size (aa)	Gene sequence	GC content (%)	CAI	Gene size (nt)	pHTP1	pHTP2	pHTP3	pHTP4	pHTP5	pHTP6	pHTP1	pHTP2	pHTP3	pHTP4	pHTP5	pHTP6	pHTP1	pHTP2	pHTP3	pHTP4	pHTP5	pHTP6	pHTP1	pHTP2	pHTP3	pHTP4	pHTP5	pHTP6
T1	S4	AEKDCIAPGAPCFGTDKPCCNPRAWCSSYANKCL	Ptu1	Peirates turpis	11423127	3	34	GCCGAGAAAGACTGCATCGCTCCGGGTGCGCCGTGTTTCGGCACCGATAAGCCGTGCTGTAATCCACGTGCGTGGTGTAGCAGCTATGCGAATAAATGTCTG	58.76	0.86	102	0	83.4737	95.6769	304	151.856	128.008	0	3.20753	1.00498	17.5581	3.48986	4.15487	0	9.91665	11.3904	33.0002	11.6717	9.43159	0	32.3449	8.82304	53.206	29.9002	44.0527
T2	S5	AVRIGPCDQVCPRIVPERHECCRAHGRSGYAYCSGGGMYCN	Diapause-specific peptide	Gastrophysa atrocyanea	15936770	3	41	GCCGTTCGTATTGGTCCGTGCGACCAGGTTTGTCCGCGCATCGTGCCGGAGCGCCACGAATGCTGTCGTGCACATGGCCGTAGCGGCTACGCCTATTGTAGCGGTGGTGGTATGTATTGCAAT	63.05	0.9	123	0.6	119.3	296.367	305.8	337.467	75.1006	0.2	1.75407	0.959298	12	0.625512	0.601716	0.361163	8.61565	42.4077	39.9954	31.4802	6.72072	55.3766	20.3591	2.26209	30.0035	1.987	8.95315
T3		IDTCRLPSDRGRCKASFERWYFNGRTCAKFIYGGCGGNGNKFPTQEACMKRCAKA	Kappa-theraphotoxin-Hh1a	Haplopelma schmidti	18590782	3	55	ATTGATACGTGTCGCCTGCCGAGCGACCGTGGTCGTTGCAAGGCTAGCTTCGAGCGTTGGTACTTCAATGGCCGCACCTGTGCAAAGTTCATCTACGGTGGTTGCGGTGGCAACGGCAACAAATTTCCGACCCAAGAAGCCTGCATGAAACGTTGTGCGAAAGCG	55.3	0.86	165	0	69.6917	63.2791	337	24.7586	64.0454	0	0	0.088015	4.04003	0.0617718	0.200169	0	13.0293	11.8534	57.9566	3.07876	7.65082	0	0	0.742528	6.97078	2.00639	2.6163
T4		CTTGPCCRQCKLKPAGTTCWKTSLTSHYCTGKSCDCPLYPG	Short disintegrin obtustatin	Macrovipera lebetina obtusa	12727812	4	41	TGTACCACCGGCCCGTGCTGCCGCCAATGCAAACTGAAGCCAGCCGGCACTACGTGTTGGAAAACTTCGTTAACCAGCCACTATTGTACTGGTAAGTCCTGTGATTGCCCGCTGTACCCAGGT	51.04	0.76	123	0	94.149	88.7856	98	39.8523	122.387	0	2.31486	0.937582	6.39639	0.765601	1.90533	0	13.2521	12.5229	12.6324	3.66152	10.7865	0	17.4678	7.48694	50.6346	20.9094	17.6641
T5	S8	EDNCIAEDYGKCTWGGTKCCRGRPCRCSMIGTNCECTPRLIMEGLSFA	Omega-agatoxin-Aa4b	Agelenopsis aperta	8232218	4	48	GAGGACAATTGCATTGCAGAGGACTACGGTAAGTGCACCTGGGGTGGTACGAAATGTTGCCGTGGCCGTCCGTGCCGTTGTAGCATGATCGGTACTAACTGCGAGTGCACCCCACGCCTGATTATGGAGGGTCTGTCGTTTGCG	57.61	0.82	144	0.75	94.8	87.3459	253.525	72.7022	70.8299	0.4	1.07399	0.252422	6.04079	0.455664	2.66571	0.480584	8.80936	14.3813	38.2387	7.87276	7.363	65	12.1914	1.75521	15.7976	5.78785	36.2041
T6		LTCVKSNSIWFPTSEDCPDGQNLCFKRWQYISPRMYDFTRGCAATCPKAEYRDVINCCGTDKCNK	MT7	Dendroaspis angusticeps	10799315	4	65	CTGACGTGTGTCAAGAGCAATAGCATCTGGTTCCCGACGAGCGAAGACTGCCCGGACGGTCAAAATCTGTGTTTCAAGCGTTGGCAATATATTAGCCCGCGTATGTACGATTTTACCCGTGGTTGCGCAGCAACGTGTCCGAAAGCGGAATATCGTGATGTGATCAACTGCTGTGGTACCGACAAATGCAATAAG	50.49	0.84	195	0.5	62.7375	81.0744	243	77.3373	133.471	0.2	1.42507	0.425479	3.91534	0	1.4606	0.361002	13.7761	17.8358	49.2371	11.4415	18.9885	65.6374	10.3446	2.38553	7.95202	0	7.69201
T7		NQVMTIFLVLGVIVYSVESSSTPDGTWVKCRHDCFTKYKSCQMSDSCHDEQSCHQCHVKHTDCVNTGCP	Acrorhagin-1	Actinia equina	22683676	4	69	AATCAAGTTATGACGATCTTCCTGGTGCTGGGTGTTATTGTTTACTCGGTCGAATCCTCCTCAACGCCGGACGGTACCTGGGTGAAATGCCGTCACGATTGTTTTACCAAATATAAGAGTTGCCAGATGAGCGATTCTTGTCATGACGAACAGAGCTGCCATCAATGTCACGTGAAACATACCGACTGCGTTAACACGGGCTGTCCG	48.16	0.84	207	0	62.2613	81.0929	94	89.8536	32.5202	0	0	0	0.646846	0	0	0	10.1848	13.29	14.1977	9.92879	3.45632	0	0	0	4.556	0	0
T8		AWKCLPKDSTCGDDCDCCEGLHCHCPLRNMLPAILRCSCQSKDDHINTCPKYKKS	Omega-oxotoxin-Ol1b	Oxyopes lineatus	18606178	5	55	GCGTGGAAATGCTTACCGAAAGATTCGACGTGCGGCGACGATTGTGACTGCTGTGAAGGTTTGCACTGCCATTGTCCGCTGCGTAACATGCTCCCGGCAATCCTGCGTTGCTCCTGTCAGAGTAAGGATGATCACATTAATACGTGCCCGAAATATAAAAAATCG	53.07	0.82	165	3	101.225	96.4636	140	19.7188	127.395	1.9	1.75252	0.929369	5.58731	0	3.36815	2.02813	18.9443	18.0884	24.1057	2.45497	15.2368	93	9.2509	5.13792	23.1784	1.34927	22.1053
T9	S17	RECYLNPHDTQTCPSGQEICYVKSWCNAWCSSRGKVLEFGCAATCPSVNTGTEIKCCSADKCNTYP	Long neurotoxin Ls3	Laticauda semifasciata	9920490	5	66	CGCGAATGCTACCTGAATCCACACGACACCCAGACGTGTCCGAGCGGCCAAGAAATCTGCTACGTGAAGAGCTGGTGCAACGCGTGGTGCAGCTCTCGCGGCAAAGTCCTGGAGTTCGGTTGCGCCGCAACCTGCCCGAGCGTTAACACTGGTACGGAGATTAAGTGTTGCTCCGCGGATAAGTGTAACACGTACCCG	59.17	0.81	198	0.5	56.6601	71.2826	92	56.222	88.5241	0.348602	1.03712	0.143664	4.75031	0.179021	1.92197	0.355112	12.0575	15.1978	18.0577	8.0439	12.1776	98.1668	8.60148	0.945295	26.3063	2.22555	15.7828
T10		MKCKICNFDTCRAGELKVCASGEKYCFKESWREARGTRIERGCAATCPKGSVYGLYVLCCTTDDCN	Candoxin	Bungarus candidus	11884390	5	66	ATGAAATGCAAGATCTGCAACTTCGACACCTGTCGCGCTGGCGAATTGAAGGTTTGCGCGAGCGGCGAAAAGTATTGTTTCAAAGAGAGCTGGCGTGAAGCCCGTGGTACCCGTATTGAGCGCGGTTGCGCGGCAACGTGTCCGAAAGGTTCCGTGTACGGTCTGTATGTCCTGTGTTGCACGACCGACGATTGCAAC	56.67	0.83	198	0.3	84.2393	82.9228	101	33.6185	74.0878	0.0581264	0.166879	0	0	0	0.256769	0.21378	18.0902	17.841	20.0091	4.85779	10.2937	27.1899	0.922486	0	0	0.727838	2.49442
T11	S21	AVITGACERDLQCGKGTCCAVSLWIKSVRVCTPVGTSGEDCHPASHKIPFSGQRMHHTCPCAPNLACVQTSPKKFKCLSKS	MIT1	Dendroaspis polylepis polylepis	10567694	5	81	GCTGTTATTACGGGTGCGTGTGAACGTGATCTGCAATGTGGCAAGGGTACCTGTTGTGCTGTCTCTCTGTGGATTAAGTCAGTGCGTGTGTGCACCCCGGTTGGCACGAGCGGTGAAGATTGTCATCCGGCGAGTCACAAAATTCCGTTTTCCGGCCAGCGTATGCATCACACCTGCCCGTGTGCACCGAACCTGGCATGCGTCCAAACGAGCCCGAAAAAGTTCAAATGTCTGAGCAAGTCT	55.72	0.83	243	0	77.3131	86.3376	198	81.5749	70.534	0	0.135691	0	0.715025	0	0	0	18.7621	20.9901	44.4498	13.4772	11.2153	0	0.723219	0	1.60861	0	0.352194
T12		EMCNMCVRPYPFMSSCCPEGQDRCYKSYWVNENGKQKKYHGKYPVILERGCVTACTGPGSGSIYNLYTCCPTNRCGSSSTSG	Muscarinic toxin BM14	Bungarus multicinctus	12437132	5	82	GAGATGTGCAACATGTGCGTGCGTCCGTACCCGTTCATGAGCAGCTGCTGTCCGGAAGGTCAGGACCGCTGCTATAAATCCTATTGGGTTAACGAGAACGGCAAACAGAAGAAATACCACGGCAAGTACCCGGTTATCCTGGAACGTGGTTGTGTCACGGCGTGCACGGGTCCAGGTAGCGGCAGCATTTACAATTTGTATACCTGTTGCCCGACCAATCGTTGTGGCAGCAGCTCTACCAGCGGT	53.05	0.86	246	0.5	71.9823	64.9017	123	34.5957	74.0452	0.199219	0.352451	0.13266	0.377534	0.205408	1.06318	0.37709	18.1994	16.4385	28.7971	5.98041	12.3232	52.8308	1.93661	0.807004	1.31102	3.43469	8.62741
T13		ECDCGSPANPCCDAATCKLRPGAQCADGLCCDQCRFIKKGTVCRPARGDWNDDTCTGQSADCPRNGLYG	Disintegrin crotatroxin-4	Crotalus atrox	20598348	6	69	GAATGTGATTGCGGTAGCCCAGCCAATCCGTGCTGCGACGCTGCGACGTGCAAACTGCGTCCGGGTGCGCAATGTGCAGATGGCCTGTGCTGTGACCAGTGCCGCTTTATCAAGAAAGGTACCGTTTGCCGCCCGGCACGTGGCGACTGGAACGACGATACCTGTACCGGTCAAAGCGCGGATTGTCCGCGTAATGGTCTGTACGGC	60.66	0.87	207	1.2	103.123	107.054	183.571	54.5383	96.7667	0.688477	1.94025	0.654216	1.11201	1.00536	1.1674	0.85217	21.9483	22.8279	36.039	7.8045	13.314	80.7911	8.8401	2.86586	3.08557	12.8818	8.76823
T14	S23	SCIDIGGDCDGEKDDCQCCRRNGYCSCYSLFGYLKSGCKCVVGTSAEFQGICRRKARQCYNSDPDKCESHNKPKRR	Omega-agatoxin-Aa3a	Agelenopsis aperta	1310319	6	76	TCGTGCATTGACATTGGTGGTGACTGTGACGGTGAGAAAGACGACTGTCAGTGCTGCCGTCGTAACGGTTATTGTTCCTGCTACAGCCTGTTCGGCTATCTGAAGAGCGGTTGTAAATGCGTTGTGGGCACCTCTGCAGAATTTCAAGGCATCTGCCGTCGCAAAGCGCGCCAGTGTTACAATAGCGATCCGGATAAGTGCGAGAGCCACAATAAACCGAAGCGTCGT	52.64	0.85	228	0	86.8874	112.656	160.587	181.127	82.8791	0	2.00788	0.673792	1.83398	1.74624	1.0183	0	20.9196	27.1732	35.7623	29.6657	13.0635	0	9.59808	2.47962	5.12825	5.8864	7.79504
T15		SPPVCGNKILEQGEDCDCGSPANCQDRCCNAATCKLTPGSQCNYGECCDQCRFKKAGTVCRIARGDWNDDYCTGKSSDCPWNH	Disintegrin bitan	Bitis arietans	2600082	7	83	AGCCCGCCAGTGTGTGGCAACAAAATCCTGGAACAGGGTGAGGACTGTGATTGTGGTAGCCCGGCAAACTGTCAAGATCGCTGCTGCAATGCGGCTACGTGCAAACTGACCCCGGGTAGCCAGTGCAATTATGGCGAATGTTGCGATCAATGCCGTTTTAAGAAGGCGGGCACCGTTTGTCGTATTGCCCGTGGTGACTGGAACGATGACTACTGCACCGGTAAATCCTCTGACTGCCCGTGGAACCAC	54.15	0.86	249	1.9	88.5938	91.0881	120	34.8225	91.4077	1.36915	1.24776	0.984162	3.73982	0.884379	2.90359	1.42911	22.2389	22.9061	27.8918	5.97222	15.0923	96	5.61071	4.29651	13.4083	14.8082	19.2389
T16	S24	HPTKPCMYCSFGQCVGPHICCGPTGCEMGTAEANMCSEEDEDPIPCQVFGSDCALNNPDNIHGHCVADGICCVDDTCTTHLGCL	Conophysin-R	Conus radiatus	12076643	7	84	CACCCGACCAAACCGTGTATGTACTGCAGCTTCGGCCAATGTGTTGGTCCGCATATCTGCTGCGGCCCAACGGGCTGCGAGATGGGTACCGCGGAAGCCAACATGTGTTCCGAAGAGGACGAAGATCCGATTCCGTGCCAGGTTTTCGGTAGCGACTGCGCACTGAACAATCCTGACAATATTCATGGTCACTGTGTCGCGGATGGCATCTGCTGCGTGGACGATACCTGTACTACGCACTTGGGTTGTCTG	56.11	0.84	252	0	127.948	144.798	327	43.0822	91.9243	0	0.593009	0.404738	0	0.283729	0.566405	0	31.6363	35.867	74.8381	7.26648	14.9244	0	1.87446	1.12844	0	3.90463	3.79517
